# Supplementary material for: 4-Methyl-5-phenyl-1H-pyrazol-3-ol
Source: Acta Crystallogr Sect E Struct Rep Online. 2010 Jun 18;66(Pt 7):o1697–8. doi: 10.1107/S1600536810022828 (PMC3006807; doi:10.1107/S1600536810022828)
Supplement: Supplementary file 1 [file e-66-o1697-sup1.cif]

##############################################################################
###                                                                        ###
###        Electronic paper (Acta Crystallographica Section E)             ###
###                                                                        ###
##############################################################################
#                                                                            #
# This CIF contains the data in a paper accepted for publication in Acta     #
# Crystallographica Section E. It conforms to the requirements of Notes      #
# for Authors for Section E, and has been peer reviewed under the auspices   #
# of the IUCr Commission on Journals.                                        #
#                                                                            #
# Full details of the Crystallographic Information File format               #
# are given in the paper "The Crystallographic Information File (CIF):       #
# a New Standard Archive File for Crystallography" by S. R. Hall, F. H.      #
# Allen and I. D. Brown [Acta Cryst. (1991), A47, 655-685].                  #
#                                                                            #
# The current version of the core CIF dictionary is obtainable from          #
# ftp://ftp.iucr.org/pub/cif_core.dic. The current version number is 2.4.    #
#                                                                            #
# Software is freely available for graphical display of the structure(s) in  #
# this CIF.  For information consult the CIF home page http://www.iucr.org/  #
# cif/home.html                                                              #
#                                                                            #
# This file may be used for bona fide research purposes within the           #
# scientific community so long as proper attribution is given to the journal # 
# article from which it was obtained.                                        #
#                                                                            #
##############################################################################
                                             
data_global
_audit_creation_method     'form.cif (version 2.0)'
_journal_data_validation_number     ?
_journal_date_recd_electronic     2010-06-08
_journal_date_accepted     2010-06-14
_journal_name_full     'Acta Crystallographica, Section E'
_journal_year     2010
_journal_volume     66
_journal_issue      7
_journal_page_first     o1697
_journal_page_last     o1698
_journal_paper_category     QO
_journal_coeditor_code     IS2561
_publ_contact_author_name     'Prof. Fun, Hoong-Kun'
_publ_contact_author_address
;
      X-ray Crystallography Unit
      School of Physics
      Universiti Sains Malaysia
      11800 USM, Penang
      MALAYSIA
;
_publ_contact_author_email     'hkfun@usm.my'
_publ_contact_author_fax     '604 6579150'
_publ_contact_author_phone     '604 6533652'
_publ_section_title
;
4-Methyl-5-phenyl-1<i>H</i>-pyrazol-3-ol
;
loop_
    _publ_author_name
    _publ_author_footnote
    _publ_author_address
    'Tara Shahani' ?
;
      X-ray Crystallography Unit
      School of Physics
      Universiti Sains Malaysia
      11800 USM, Penang
      Malaysia
;
    'Hoong-Kun Fun'
;
      Thomson Reuters ResearcherID: A-3561-2009.
;
;     X-ray Crystallography Unit
      School of Physics
      Universiti Sains Malaysia
      11800 USM, Penang
      Malaysia
;
    'R. Venkat Ragavan' ?
;
      Organic Chemistry Division,
      School of Advanced Sciences,
      VIT University,
      Vellore 632 014,
      India
;
    'V. Vijayakumar' ?
;
      Organic Chemistry Division,
      School of Advanced Sciences,
      VIT University,
      Vellore 632 014,
      India
;
    'S. Sarveswari' ?
;
      Organic Chemistry Division,
      School of Advanced Sciences,
      VIT University,
      Vellore 632 014,
      India
;
data_I
_audit_creation_method     SHELXL-97
_chemical_name_systematic
;
4-Methyl-5-phenyl-1<i>H</i>-pyrazol-3-ol
;
_chemical_name_common     ?
_chemical_formula_moiety     'C10 H10 N2 O'
_chemical_formula_sum     'C10 H10 N2 O'
_chemical_formula_iupac     'C10 H10 N2 O'
_chemical_formula_weight     174.20
_chemical_melting_point     ?
_symmetry_cell_setting     monoclinic
_symmetry_space_group_name_H-M     'C 2/c'
_symmetry_space_group_name_Hall     '-C 2yc'
loop_
    _symmetry_equiv_pos_as_xyz
    'x, y, z'
    '-x, y, -z+1/2'
    'x+1/2, y+1/2, z'
    '-x+1/2, y+1/2, -z+1/2'
    '-x, -y, -z'
    'x, -y, z-1/2'
    '-x+1/2, -y+1/2, -z'
    'x+1/2, -y+1/2, z-1/2'
_cell_length_a     26.4082(19)
_cell_length_b     11.0972(8)
_cell_length_c     14.1245(10)
_cell_angle_alpha     90.00
_cell_angle_beta     118.9960(10)
_cell_angle_gamma     90.00
_cell_volume     3620.4(4)
_cell_formula_units_Z     16
_cell_measurement_reflns_used     3052
_cell_measurement_theta_min     3.30
_cell_measurement_theta_max     27.24
_cell_measurement_temperature     100.00(10)
_exptl_crystal_description     'block'
_exptl_crystal_colour     'colourless'
_exptl_crystal_size_max     0.35
_exptl_crystal_size_mid     0.14
_exptl_crystal_size_min     0.08
_exptl_crystal_density_diffrn     1.278
_exptl_crystal_density_meas     ?
_exptl_crystal_density_method     'not measured'
_exptl_crystal_F_000     1472
_exptl_absorpt_coefficient_mu     0.085
_exptl_absorpt_correction_type     multi-scan
_exptl_absorpt_process_details     '(<i>SADABS</i>; Bruker, 2009)'
_exptl_absorpt_correction_T_min     0.9704
_exptl_absorpt_correction_T_max     0.9929
_exptl_special_details
;
The crystal was placed in the cold stream of an Oxford Cyrosystems Cobra
open-flow nitrogen cryostat (Cosier & Glazer, 1986) operating at 100.0(1) K.
;
_diffrn_ambient_temperature     100.00(10)
_diffrn_radiation_type     MoK\a
_diffrn_radiation_wavelength     0.71073
_diffrn_radiation_source     'fine-focus sealed tube'
_diffrn_radiation_monochromator     graphite
_diffrn_measurement_device_type
;
Bruker APEXII DUO CCD area-detector diffractometer
;
_diffrn_measurement_method     '\f and \w scans'
_diffrn_detector_area_resol_mean     ?
_diffrn_reflns_number     19166
_diffrn_reflns_av_R_equivalents     0.0493
_diffrn_reflns_av_sigmaI/netI     0.0514
_diffrn_reflns_theta_min     2.04
_diffrn_reflns_theta_max     30.04
_diffrn_reflns_theta_full     30.04
_diffrn_measured_fraction_theta_max     0.993
_diffrn_measured_fraction_theta_full     0.993
_diffrn_reflns_limit_h_min     -37
_diffrn_reflns_limit_h_max     28
_diffrn_reflns_limit_k_min     -15
_diffrn_reflns_limit_k_max     13
_diffrn_reflns_limit_l_min     -19
_diffrn_reflns_limit_l_max     19
_diffrn_standards_number     0
_diffrn_standards_interval_count     .
_diffrn_standards_interval_time     .
_diffrn_standards_decay_%     ?
_refine_special_details
;
Refinement of <i>F</i>^2^ against ALL reflections. The weighted <i>R</i>-factor
<i>wR</i> and goodness of fit <i>S</i> are based on <i>F</i>^2^, conventional
<i>R</i>-factors <i>R</i> are based on <i>F</i>, with <i>F</i> set to zero for
negative <i>F</i>^2^. The threshold expression of <i>F</i>^2^ >
\s(<i>F</i>^2^) is used only for calculating <i>R</i>-factors(gt) <i>etc</i>.
and is not relevant to the choice of reflections for refinement.
<i>R</i>-factors based on <i>F</i>^2^ are statistically about twice as large
as those based on <i>F</i>, and <i>R</i>- factors based on ALL data will be
even larger.
;
_reflns_number_total     5255
_reflns_number_gt     2907
_reflns_threshold_expression     I>2\s(I)
_refine_ls_structure_factor_coef     Fsqd
_refine_ls_matrix_type     full
_refine_ls_R_factor_all     0.1139
_refine_ls_R_factor_gt     0.0587
_refine_ls_wR_factor_gt     0.1712
_refine_ls_wR_factor_ref     0.2042
_refine_ls_goodness_of_fit_ref     1.134
_refine_ls_restrained_S_all     1.134
_refine_ls_number_reflns     5255
_refine_ls_number_parameters     243
_refine_ls_number_restraints     0
_refine_ls_hydrogen_treatment     mixed
_refine_ls_weighting_scheme     calc
_refine_ls_weighting_details
         'calc w=1/[\s^2^(Fo^2^)+(0.0985P)^2^+0.0000P] where P=(Fo^2^+2Fc^2^)/3'
_atom_sites_solution_hydrogens     geom
_atom_sites_solution_primary     direct
_atom_sites_solution_secondary     difmap
_refine_ls_shift/su_max     0.001
_refine_ls_shift/su_mean     0.000
_refine_diff_density_max     0.333
_refine_diff_density_min     -0.260
_refine_ls_extinction_method     none
_refine_ls_extinction_coef     ?
loop_
    _atom_type_symbol
    _atom_type_description
    _atom_type_scat_dispersion_real
    _atom_type_scat_dispersion_imag
    _atom_type_scat_source
    'C' 'C' 0.0033 0.0016
                         'International Tables Vol C Tables 4.2.6.8 and 6.1.1.4'
    'H' 'H' 0.0000 0.0000
                         'International Tables Vol C Tables 4.2.6.8 and 6.1.1.4'
    'N' 'N' 0.0061 0.0033
                         'International Tables Vol C Tables 4.2.6.8 and 6.1.1.4'
    'O' 'O' 0.0106 0.0060
                         'International Tables Vol C Tables 4.2.6.8 and 6.1.1.4'
_computing_data_collection     'APEX2 (Bruker, 2009)'
_computing_cell_refinement     'SAINT (Bruker, 2009)'
_computing_data_reduction     'SAINT (Bruker, 2009)'
_computing_structure_solution     'SHELXTL (Sheldrick, 2008)'
_computing_structure_refinement     'SHELXTL (Sheldrick, 2008)'
_computing_molecular_graphics     'SHELXTL (Sheldrick, 2008)'
_computing_publication_material
;
SHELXTL (Sheldrick, 2008) and PLATON (Spek, 2009)
;
loop_
    _atom_site_type_symbol
    _atom_site_label
    _atom_site_fract_x
    _atom_site_fract_y
    _atom_site_fract_z
    _atom_site_U_iso_or_equiv
    _atom_site_adp_type
    _atom_site_calc_flag
    _atom_site_refinement_flags
    _atom_site_occupancy
    _atom_site_disorder_assembly
    _atom_site_disorder_group
    O O1A 0.30484(5) 1.15234(15) 0.48624(10) 0.0513(4) Uani d . 1 . .
    H H1OA 0.3021 1.1865 0.5356 0.077 Uiso d R 1 . .
    N N1A 0.17011(7) 1.19165(16) 0.26752(12) 0.0419(4) Uani d . 1 . .
    N N2A 0.21137(6) 1.22060(17) 0.36985(11) 0.0416(4) Uani d . 1 . .
    C C1A 0.09436(9) 1.0463(3) 0.07114(18) 0.0643(7) Uani d . 1 . .
    H H1AA 0.0772 1.0599 0.1142 0.077 Uiso calc R 1 . .
    C C2A 0.06077(11) 1.0113(3) -0.0353(2) 0.0835(10) Uani d . 1 . .
    H H2AA 0.0211 1.0019 -0.0634 0.100 Uiso calc R 1 . .
    C C3A 0.08503(12) 0.9902(3) -0.09985(19) 0.0704(8) Uani d . 1 . .
    H H3AA 0.0621 0.9665 -0.1715 0.084 Uiso calc R 1 . .
    C C4A 0.14342(12) 1.0042(3) -0.05821(19) 0.0676(7) Uani d . 1 . .
    H H4AA 0.1603 0.9906 -0.1017 0.081 Uiso calc R 1 . .
    C C5A 0.17726(10) 1.0384(3) 0.04793(17) 0.0605(6) Uani d . 1 . .
    H H5AA 0.2170 1.0462 0.0758 0.073 Uiso calc R 1 . .
    C C6A 0.15335(8) 1.06126(19) 0.11381(14) 0.0412(4) Uani d . 1 . .
    C C7A 0.18926(8) 1.10453(19) 0.22525(14) 0.0386(4) Uani d . 1 . .
    C C8A 0.24504(8) 1.07398(19) 0.30334(14) 0.0406(4) Uani d . 1 . .
    C C9A 0.25656(7) 1.1493(2) 0.39179(14) 0.0404(4) Uani d . 1 . .
    C C10A 0.28424(9) 0.9785(2) 0.30003(17) 0.0526(5) Uani d . 1 . .
    H H10A 0.2662 0.9409 0.2300 0.079 Uiso calc R 1 . .
    H H10B 0.2914 0.9190 0.3545 0.079 Uiso calc R 1 . .
    H H10C 0.3202 1.0143 0.3135 0.079 Uiso calc R 1 . .
    O O1B -0.05992(5) 0.70768(16) -0.21038(10) 0.0515(4) Uani d . 1 . .
    H H1OB -0.0528 0.7049 -0.2616 0.077 Uiso d R 1 . .
    N N1B 0.08261(7) 0.69465(18) -0.01528(12) 0.0468(4) Uani d . 1 . .
    N N2B 0.04080(6) 0.70277(17) -0.12057(12) 0.0455(4) Uani d . 1 . .
    C C1B 0.14424(9) 0.7478(2) 0.21872(16) 0.0564(6) Uani d . 1 . .
    H H1BA 0.1524 0.8034 0.1787 0.068 Uiso calc R 1 . .
    C C2B 0.17998(11) 0.7390(3) 0.32909(18) 0.0725(8) Uani d . 1 . .
    H H2BA 0.2123 0.7887 0.3631 0.087 Uiso calc R 1 . .
    C C3B 0.16837(12) 0.6580(3) 0.38904(18) 0.0708(8) Uani d . 1 . .
    H H3BA 0.1925 0.6531 0.4635 0.085 Uiso calc R 1 . .
    C C4B 0.12108(10) 0.5843(3) 0.33917(17) 0.0630(7) Uani d . 1 . .
    H H4BA 0.1134 0.5285 0.3797 0.076 Uiso calc R 1 . .
    C C5B 0.08471(9) 0.5923(2) 0.22872(16) 0.0520(5) Uani d . 1 . .
    H H5BA 0.0524 0.5426 0.1954 0.062 Uiso calc R 1 . .
    C C6B 0.09620(8) 0.67397(19) 0.16757(14) 0.0409(4) Uani d . 1 . .
    C C7B 0.05896(8) 0.68061(19) 0.04958(14) 0.0400(4) Uani d . 1 . .
    C C8B -0.00068(8) 0.6800(2) -0.01460(14) 0.0411(5) Uani d . 1 . .
    C C9B -0.00976(8) 0.69654(19) -0.12047(14) 0.0406(4) Uani d . 1 . .
    C C10B -0.04620(9) 0.6615(3) 0.01754(18) 0.0598(6) Uani d . 1 . .
    H H10D -0.0283 0.6528 0.0947 0.090 Uiso calc R 1 . .
    H H10E -0.0679 0.5901 -0.0167 0.090 Uiso calc R 1 . .
    H H10F -0.0717 0.7298 -0.0047 0.090 Uiso calc R 1 . .
    H H1NB 0.1235(11) 0.687(3) 0.0001(19) 0.073(8) Uiso d . 1 . .
    H H1NA 0.1316(11) 1.224(2) 0.2420(18) 0.064(7) Uiso d . 1 . .
loop_
    _atom_site_aniso_label
    _atom_site_aniso_U_11
    _atom_site_aniso_U_22
    _atom_site_aniso_U_33
    _atom_site_aniso_U_12
    _atom_site_aniso_U_13
    _atom_site_aniso_U_23
    O1A 0.0298(6) 0.0806(12) 0.0370(7) 0.0088(6) 0.0112(5) -0.0066(7)
    N1A 0.0321(7) 0.0554(11) 0.0348(7) 0.0049(7) 0.0134(6) -0.0018(7)
    N2A 0.0299(7) 0.0569(11) 0.0336(7) 0.0034(7) 0.0120(6) -0.0038(7)
    C1A 0.0429(11) 0.093(2) 0.0548(12) -0.0142(12) 0.0221(10) -0.0223(12)
    C2A 0.0463(13) 0.126(3) 0.0661(15) -0.0210(15) 0.0174(12) -0.0364(17)
    C3A 0.0739(17) 0.079(2) 0.0488(12) -0.0139(14) 0.0223(12) -0.0220(12)
    C4A 0.0755(16) 0.082(2) 0.0516(12) -0.0043(14) 0.0357(12) -0.0183(12)
    C5A 0.0478(11) 0.0854(19) 0.0496(11) -0.0037(12) 0.0245(10) -0.0106(12)
    C6A 0.0393(9) 0.0436(12) 0.0394(9) -0.0020(8) 0.0180(8) -0.0021(8)
    C7A 0.0342(8) 0.0461(12) 0.0385(9) -0.0015(8) 0.0199(7) -0.0007(8)
    C8A 0.0330(8) 0.0515(13) 0.0383(9) 0.0012(8) 0.0181(7) -0.0002(8)
    C9A 0.0295(8) 0.0549(13) 0.0363(9) 0.0031(8) 0.0157(7) 0.0020(8)
    C10A 0.0426(10) 0.0601(15) 0.0530(11) 0.0109(10) 0.0214(9) -0.0005(10)
    O1B 0.0298(6) 0.0862(12) 0.0357(7) 0.0068(7) 0.0135(6) -0.0007(6)
    N1B 0.0305(8) 0.0740(14) 0.0338(7) -0.0012(8) 0.0139(6) 0.0038(7)
    N2B 0.0291(7) 0.0713(13) 0.0316(7) 0.0007(7) 0.0113(6) 0.0029(7)
    C1B 0.0556(12) 0.0620(16) 0.0418(10) -0.0101(11) 0.0160(9) 0.0013(10)
    C2B 0.0650(15) 0.088(2) 0.0436(12) -0.0171(14) 0.0097(11) -0.0075(12)
    C3B 0.0685(16) 0.102(2) 0.0352(10) 0.0073(15) 0.0196(11) 0.0036(12)
    C4B 0.0648(14) 0.0853(19) 0.0455(11) 0.0113(13) 0.0320(11) 0.0194(11)
    C5B 0.0494(11) 0.0626(15) 0.0466(10) 0.0015(10) 0.0253(9) 0.0098(10)
    C6B 0.0398(9) 0.0474(12) 0.0349(8) 0.0043(8) 0.0176(8) 0.0034(8)
    C7B 0.0369(9) 0.0481(12) 0.0351(9) -0.0006(8) 0.0174(8) 0.0021(8)
    C8B 0.0338(9) 0.0519(13) 0.0384(9) -0.0004(8) 0.0180(8) 0.0009(8)
    C9B 0.0308(8) 0.0524(13) 0.0363(9) 0.0002(8) 0.0145(7) -0.0011(8)
    C10B 0.0405(11) 0.0886(19) 0.0561(12) 0.0052(11) 0.0280(10) 0.0070(12)
_geom_special_details
;
All e.s.d.'s (except the e.s.d. in the dihedral angle between two l.s. planes)
are estimated using the full covariance matrix. The cell e.s.d.'s are taken
into account individually in the estimation of e.s.d.'s in distances, angles
and torsion angles; correlations between e.s.d.'s in cell parameters are only
used when they are defined by crystal symmetry. An approximate (isotropic)
treatment of cell e.s.d.'s is used for estimating e.s.d.'s involving l.s.
planes.
;
loop_
    _geom_bond_atom_site_label_1
    _geom_bond_atom_site_label_2
    _geom_bond_site_symmetry_2
    _geom_bond_distance
    _geom_bond_publ_flag
    O1A C9A . 1.326(2) ?
    O1A H1OA . 0.8273 ?
    N1A C7A . 1.356(3) ?
    N1A N2A . 1.3612(19) ?
    N1A H1NA . 0.97(2) ?
    N2A C9A . 1.337(2) ?
    C1A C2A . 1.380(3) ?
    C1A C6A . 1.381(3) ?
    C1A H1AA . 0.9300 ?
    C2A C3A . 1.365(4) ?
    C2A H2AA . 0.9300 ?
    C3A C4A . 1.367(4) ?
    C3A H3AA . 0.9300 ?
    C4A C5A . 1.375(3) ?
    C4A H4AA . 0.9300 ?
    C5A C6A . 1.378(3) ?
    C5A H5AA . 0.9300 ?
    C6A C7A . 1.470(2) ?
    C7A C8A . 1.388(2) ?
    C8A C9A . 1.409(3) ?
    C8A C10A . 1.498(3) ?
    C10A H10A . 0.9600 ?
    C10A H10B . 0.9600 ?
    C10A H10C . 0.9600 ?
    O1B C9B . 1.323(2) ?
    O1B H1OB . 0.8317 ?
    N1B C7B . 1.345(2) ?
    N1B N2B . 1.359(2) ?
    N1B H1NB . 1.00(3) ?
    N2B C9B . 1.338(2) ?
    C1B C2B . 1.380(3) ?
    C1B C6B . 1.384(3) ?
    C1B H1BA . 0.9300 ?
    C2B C3B . 1.368(4) ?
    C2B H2BA . 0.9300 ?
    C3B C4B . 1.368(4) ?
    C3B H3BA . 0.9300 ?
    C4B C5B . 1.383(3) ?
    C4B H4BA . 0.9300 ?
    C5B C6B . 1.383(3) ?
    C5B H5BA . 0.9300 ?
    C6B C7B . 1.470(2) ?
    C7B C8B . 1.385(2) ?
    C8B C9B . 1.407(3) ?
    C8B C10B . 1.491(3) ?
    C10B H10D . 0.9600 ?
    C10B H10E . 0.9600 ?
    C10B H10F . 0.9600 ?
loop_
    _geom_angle_atom_site_label_1
    _geom_angle_atom_site_label_2
    _geom_angle_atom_site_label_3
    _geom_angle_site_symmetry_1
    _geom_angle_site_symmetry_3
    _geom_angle
    _geom_angle_publ_flag
    C9A O1A H1OA . . 115.1 ?
    C7A N1A N2A . . 111.00(15) ?
    C7A N1A H1NA . . 130.4(15) ?
    N2A N1A H1NA . . 117.7(14) ?
    C9A N2A N1A . . 105.76(15) ?
    C2A C1A C6A . . 120.2(2) ?
    C2A C1A H1AA . . 119.9 ?
    C6A C1A H1AA . . 119.9 ?
    C3A C2A C1A . . 120.9(2) ?
    C3A C2A H2AA . . 119.5 ?
    C1A C2A H2AA . . 119.5 ?
    C2A C3A C4A . . 119.3(2) ?
    C2A C3A H3AA . . 120.3 ?
    C4A C3A H3AA . . 120.3 ?
    C3A C4A C5A . . 120.1(2) ?
    C3A C4A H4AA . . 119.9 ?
    C5A C4A H4AA . . 119.9 ?
    C4A C5A C6A . . 121.3(2) ?
    C4A C5A H5AA . . 119.4 ?
    C6A C5A H5AA . . 119.4 ?
    C5A C6A C1A . . 118.19(18) ?
    C5A C6A C7A . . 120.97(18) ?
    C1A C6A C7A . . 120.81(18) ?
    N1A C7A C8A . . 107.63(16) ?
    N1A C7A C6A . . 121.31(16) ?
    C8A C7A C6A . . 131.04(18) ?
    C7A C8A C9A . . 104.45(17) ?
    C7A C8A C10A . . 129.14(17) ?
    C9A C8A C10A . . 126.32(17) ?
    O1A C9A N2A . . 122.24(17) ?
    O1A C9A C8A . . 126.60(17) ?
    N2A C9A C8A . . 111.16(15) ?
    C8A C10A H10A . . 109.5 ?
    C8A C10A H10B . . 109.5 ?
    H10A C10A H10B . . 109.5 ?
    C8A C10A H10C . . 109.5 ?
    H10A C10A H10C . . 109.5 ?
    H10B C10A H10C . . 109.5 ?
    C9B O1B H1OB . . 106.7 ?
    C7B N1B N2B . . 110.74(15) ?
    C7B N1B H1NB . . 130.8(14) ?
    N2B N1B H1NB . . 117.7(14) ?
    C9B N2B N1B . . 106.09(15) ?
    C2B C1B C6B . . 120.0(2) ?
    C2B C1B H1BA . . 120.0 ?
    C6B C1B H1BA . . 120.0 ?
    C3B C2B C1B . . 120.7(2) ?
    C3B C2B H2BA . . 119.7 ?
    C1B C2B H2BA . . 119.7 ?
    C4B C3B C2B . . 119.8(2) ?
    C4B C3B H3BA . . 120.1 ?
    C2B C3B H3BA . . 120.1 ?
    C3B C4B C5B . . 120.2(2) ?
    C3B C4B H4BA . . 119.9 ?
    C5B C4B H4BA . . 119.9 ?
    C4B C5B C6B . . 120.3(2) ?
    C4B C5B H5BA . . 119.9 ?
    C6B C5B H5BA . . 119.9 ?
    C1B C6B C5B . . 119.03(18) ?
    C1B C6B C7B . . 120.16(18) ?
    C5B C6B C7B . . 120.79(18) ?
    N1B C7B C8B . . 108.12(15) ?
    N1B C7B C6B . . 120.11(16) ?
    C8B C7B C6B . . 131.71(17) ?
    C7B C8B C9B . . 104.41(16) ?
    C7B C8B C10B . . 129.08(17) ?
    C9B C8B C10B . . 126.47(17) ?
    O1B C9B N2B . . 121.95(16) ?
    O1B C9B C8B . . 127.43(17) ?
    N2B C9B C8B . . 110.60(15) ?
    C8B C10B H10D . . 109.5 ?
    C8B C10B H10E . . 109.5 ?
    H10D C10B H10E . . 109.5 ?
    C8B C10B H10F . . 109.5 ?
    H10D C10B H10F . . 109.5 ?
    H10E C10B H10F . . 109.5 ?
loop_
    _geom_torsion_atom_site_label_1
    _geom_torsion_atom_site_label_2
    _geom_torsion_atom_site_label_3
    _geom_torsion_atom_site_label_4
    _geom_torsion_site_symmetry_1
    _geom_torsion_site_symmetry_2
    _geom_torsion_site_symmetry_3
    _geom_torsion_site_symmetry_4
    _geom_torsion
    _geom_torsion_publ_flag
    C7A N1A N2A C9A . . . . -0.7(2) ?
    C6A C1A C2A C3A . . . . 0.3(5) ?
    C1A C2A C3A C4A . . . . 0.0(5) ?
    C2A C3A C4A C5A . . . . 0.4(5) ?
    C3A C4A C5A C6A . . . . -1.2(4) ?
    C4A C5A C6A C1A . . . . 1.4(4) ?
    C4A C5A C6A C7A . . . . -176.4(2) ?
    C2A C1A C6A C5A . . . . -1.0(4) ?
    C2A C1A C6A C7A . . . . 176.8(3) ?
    N2A N1A C7A C8A . . . . 0.7(2) ?
    N2A N1A C7A C6A . . . . -177.51(17) ?
    C5A C6A C7A N1A . . . . 138.9(2) ?
    C1A C6A C7A N1A . . . . -38.9(3) ?
    C5A C6A C7A C8A . . . . -38.9(3) ?
    C1A C6A C7A C8A . . . . 143.3(2) ?
    N1A C7A C8A C9A . . . . -0.5(2) ?
    C6A C7A C8A C9A . . . . 177.5(2) ?
    N1A C7A C8A C10A . . . . 176.4(2) ?
    C6A C7A C8A C10A . . . . -5.6(4) ?
    N1A N2A C9A O1A . . . . -179.23(17) ?
    N1A N2A C9A C8A . . . . 0.4(2) ?
    C7A C8A C9A O1A . . . . 179.64(19) ?
    C10A C8A C9A O1A . . . . 2.7(3) ?
    C7A C8A C9A N2A . . . . 0.1(2) ?
    C10A C8A C9A N2A . . . . -176.89(19) ?
    C7B N1B N2B C9B . . . . 1.5(2) ?
    C6B C1B C2B C3B . . . . -0.2(4) ?
    C1B C2B C3B C4B . . . . 0.4(5) ?
    C2B C3B C4B C5B . . . . -0.7(4) ?
    C3B C4B C5B C6B . . . . 0.8(4) ?
    C2B C1B C6B C5B . . . . 0.2(4) ?
    C2B C1B C6B C7B . . . . -178.2(2) ?
    C4B C5B C6B C1B . . . . -0.5(3) ?
    C4B C5B C6B C7B . . . . 178.0(2) ?
    N2B N1B C7B C8B . . . . -0.3(2) ?
    N2B N1B C7B C6B . . . . -177.91(18) ?
    C1B C6B C7B N1B . . . . 39.6(3) ?
    C5B C6B C7B N1B . . . . -138.8(2) ?
    C1B C6B C7B C8B . . . . -137.3(2) ?
    C5B C6B C7B C8B . . . . 44.2(3) ?
    N1B C7B C8B C9B . . . . -0.9(2) ?
    C6B C7B C8B C9B . . . . 176.3(2) ?
    N1B C7B C8B C10B . . . . 177.0(2) ?
    C6B C7B C8B C10B . . . . -5.9(4) ?
    N1B N2B C9B O1B . . . . 176.63(19) ?
    N1B N2B C9B C8B . . . . -2.1(2) ?
    C7B C8B C9B O1B . . . . -176.7(2) ?
    C10B C8B C9B O1B . . . . 5.3(4) ?
    C7B C8B C9B N2B . . . . 1.9(2) ?
    C10B C8B C9B N2B . . . . -176.1(2) ?
loop_
    _geom_hbond_atom_site_label_D
    _geom_hbond_atom_site_label_H
    _geom_hbond_atom_site_label_A
    _geom_hbond_site_symmetry_A
    _geom_hbond_distance_DH
    _geom_hbond_distance_HA
    _geom_hbond_distance_DA
    _geom_hbond_angle_DHA
    _geom_hbond_publ_flag
    O1A H1OA N2A 7_576 0.83 1.85 2.673(2) 171 yes
    O1B H1OB N2B 2_554 0.83 1.84 2.670(2) 177 yes
    N1B H1NB O1A 4_545 1.00(3) 1.85(3) 2.836(3) 171(3) yes
    N1A H1NA O1B 5_575 0.97(3) 1.88(3) 2.844(2) 173(2) yes
    C10A H10C Cg1 6_555 0.96 2.77 3.575(3) 142 yes
