# Supplementary material for: 4-Methyl-5-phenyl-1H-pyrazol-3-ol
Source: Acta Crystallogr Sect E Struct Rep Online. 2010 Jun 18;66(Pt 7):o1697–8. doi: 10.1107/S1600536810022828 (PMC3006807; doi:10.1107/S1600536810022828)
Supplement: Supplementary file 2 [file e-66-o1697-Isup2.hkl]

# 
# h,k,l, Fc-squared, Fo-squared, sigma(Fo-squared) and status flag 
# 
data_I
_shelx_title ' rvr101m in C2/c (RT)' 
_shelx_refln_list_code          4 
_shelx_F_calc_maximum      374.57 
_exptl_crystal_F_000      1472.00 
_reflns_d_resolution_high  0.7098 
 
loop_ 
 _symmetry_equiv_pos_as_xyz 
 'x, y, z' 
 '-x, y, -z+1/2' 
 'x+1/2, y+1/2, z' 
 '-x+1/2, y+1/2, -z+1/2' 
 '-x, -y, -z' 
 'x, -y, z-1/2' 
 '-x+1/2, -y+1/2, -z' 
 'x+1/2, -y+1/2, z-1/2' 
 
_cell_length_a    26.4082 
_cell_length_b    11.0972 
_cell_length_c    14.1245 
_cell_angle_alpha  90.000 
_cell_angle_beta  118.996 
_cell_angle_gamma  90.000 
 
_shelx_F_squared_multiplier     1.000 
 
loop_ 
 _refln_index_h 
 _refln_index_k 
 _refln_index_l 
 _refln_F_squared_calc 
 _refln_F_squared_meas 
 _refln_F_squared_sigma 
 _refln_observed_status 
   6   0   0      418.76      409.09     19.32 o 
   8   0   0    41035.00    41508.72   1160.48 o 
  10   0   0      145.23      145.36     15.84 o 
  12   0   0     5501.43     6133.08    149.01 o 
  14   0   0      229.32      126.00     40.04 o 
  18   0   0        4.29        3.68      8.35 o 
  20   0   0     2309.95     2163.62     74.06 o 
  22   0   0      498.39      458.35     36.60 o 
  24   0   0      537.94      583.30     43.73 o 
  26   0   0      271.84      231.22     31.75 o 
  28   0   0        9.51       12.10     19.21 o 
  30   0   0       90.52      176.02     33.21 o 
  32   0   0      136.59      206.47     41.98 o 
   1   1   0      801.25      698.20     97.09 o 
   3   1   0    13724.32    13601.71    393.74 o 
   5   1   0      972.87      931.09     22.10 o 
   7   1   0     3845.69     3892.29     49.09 o 
   9   1   0     6339.76     6389.67     94.16 o 
  11   1   0      571.56      544.03     18.39 o 
  13   1   0     1201.10     1537.82     28.07 o 
  15   1   0      509.30      491.17     15.13 o 
  17   1   0       94.74      104.56     10.51 o 
  19   1   0      134.98      136.04     14.32 o 
  21   1   0       28.84        5.72      9.80 o 
  23   1   0      204.62      199.03     18.97 o 
  25   1   0      261.60      236.97     21.49 o 
  27   1   0        0.00       -1.19     12.59 o 
  29   1   0        6.57        3.14     14.16 o 
  31   1   0        0.19        7.74     16.22 o 
   2   2   0     8777.47     8749.64    257.02 o 
   4   2   0     8709.28     9521.24    145.07 o 
   6   2   0     7691.14     7233.08    112.00 o 
   8   2   0     4259.73     4073.82     90.34 o 
  10   2   0       21.61       33.20      6.70 o 
  12   2   0      317.97      286.24      9.40 o 
  14   2   0       17.71       19.17      5.46 o 
  16   2   0      573.15      541.96     21.12 o 
  18   2   0      570.25      588.58     20.22 o 
  20   2   0      170.21      174.70     14.20 o 
  22   2   0      122.54      135.83     13.73 o 
  24   2   0      186.11      150.45     18.05 o 
  26   2   0        2.54        3.78     11.98 o 
  28   2   0        9.62       27.65     14.58 o 
  30   2   0       47.99       65.50     19.78 o 
  32   2   0       54.70       73.66     20.90 o 
   1   3   0   140299.73   138756.44   1963.53 o 
   3   3   0     4893.83     5364.09    116.49 o 
   5   3   0     2204.06     2863.28     44.65 o 
   7   3   0     4036.66     4252.87     62.96 o 
   9   3   0     4886.52     4582.99     90.07 o 
  11   3   0     1391.85     1423.16     31.62 o 
  13   3   0      684.06      910.28     25.22 o 
  15   3   0      535.93      465.18     14.88 o 
  17   3   0      314.72      273.71     14.04 o 
  19   3   0       10.88       -7.61      7.61 o 
  21   3   0     3478.14     3146.79     63.75 o 
  23   3   0       69.08       62.66     11.91 o 
  25   3   0      137.09      172.45     19.25 o 
  27   3   0       60.07       88.90     16.37 o 
  29   3   0        7.27       16.76     21.56 o 
  31   3   0       34.54       39.46     17.60 o 
   2   4   0      889.75      986.52     24.11 o 
   6   4   0      152.56      302.97     12.73 o 
   8   4   0      656.62      922.22     27.70 o 
  10   4   0      762.01      649.30     20.62 o 
  12   4   0      257.13      426.64     17.29 o 
  14   4   0     2871.83     2933.94     57.78 o 
  16   4   0      970.37      994.45     18.65 o 
  18   4   0      694.85      613.32     21.76 o 
  20   4   0      201.18      177.43     13.95 o 
  22   4   0       40.29       32.43     10.35 o 
  24   4   0       38.04       24.56     11.47 o 
  26   4   0      310.05      304.11     21.15 o 
  28   4   0      237.00      223.99     20.82 o 
  30   4   0       15.81       31.29     15.40 o 
   1   5   0     5513.22     6535.66    115.10 o 
   3   5   0     8608.70     8654.28    129.43 o 
   5   5   0     2209.73     2534.65     67.26 o 
   7   5   0      866.31     1021.00     26.41 o 
   9   5   0      104.68       99.19     17.79 o 
  11   5   0       23.89       13.39      7.83 o 
  13   5   0       62.52       73.34     12.63 o 
  15   5   0      229.41      293.10     19.03 o 
  17   5   0      402.44      400.01     22.34 o 
  19   5   0      109.88       95.19     10.67 o 
  21   5   0     1178.26     1047.62     37.25 o 
  23   5   0       36.85       46.95     11.51 o 
  25   5   0       17.28       20.23     10.43 o 
  27   5   0       96.77      101.26     20.45 o 
  29   5   0       48.71       80.06     16.79 o 
   0   6   0     6791.02     6779.85    208.30 o 
   2   6   0     2876.17     3151.07     63.20 o 
   4   6   0      786.57      741.83     20.40 o 
   6   6   0        2.27       -0.82      6.76 o 
   8   6   0     1181.79     1494.86     40.91 o 
  10   6   0      126.74      200.46     23.47 o 
  12   6   0      191.88      220.23     17.84 o 
  14   6   0       19.36       46.47     15.21 o 
  16   6   0       40.73       50.55     16.17 o 
  18   6   0      449.30      424.14     34.89 o 
  20   6   0      162.08      140.85     19.99 o 
  22   6   0       58.57       60.46     16.54 o 
  24   6   0       25.54        2.61     14.24 o 
  26   6   0       22.31       10.35     15.23 o 
  28   6   0        8.01        2.70     23.60 o 
  30   6   0      137.38      173.86     33.58 o 
   1   7   0     1680.16     1783.88     52.88 o 
   3   7   0     4427.14     4707.74    102.49 o 
   5   7   0     3762.23     4086.90     61.22 o 
   7   7   0       28.48       20.91      7.72 o 
   9   7   0      277.01      302.95     14.75 o 
  11   7   0        1.96       -6.64     23.58 o 
  13   7   0       22.80        3.59     17.63 o 
  15   7   0      342.26      337.17     33.28 o 
  17   7   0       85.92       57.73     46.12 o 
  19   7   0       55.10       40.16     10.96 o 
  21   7   0        0.22       -1.63     11.30 o 
  23   7   0       40.73       40.74     14.12 o 
  25   7   0       42.66       40.49     15.41 o 
  27   7   0       97.85      117.26     25.30 o 
  29   7   0       56.82      110.33     21.71 o 
   2   8   0     1636.39     2044.11     63.16 o 
   4   8   0      142.69      137.84     19.67 o 
   6   8   0       41.21       17.91     10.14 o 
   8   8   0        9.07       -4.19      9.99 o 
  10   8   0        4.75        6.29     11.10 o 
  12   8   0      902.46      939.39     30.32 o 
  14   8   0       56.01       63.07     27.27 o 
  16   8   0        1.76       28.77     25.31 o 
  18   8   0      368.50      376.41     22.64 o 
  20   8   0       82.96       42.23     16.34 o 
  22   8   0       11.31      -17.75     23.27 o 
  24   8   0      127.57      106.77     19.11 o 
  26   8   0        0.00        0.74     15.63 o 
   1   9   0      275.62      283.13     26.80 o 
   3   9   0       16.55       -4.74     25.94 o 
   5   9   0      167.84      163.15     18.75 o 
   7   9   0      227.33      253.59     16.41 o 
   9   9   0      162.16      168.36     16.98 o 
  11   9   0       49.74       36.92     12.78 o 
  13   9   0       58.56       63.55     14.85 o 
  15   9   0      170.24      162.55     18.03 o 
  17   9   0       14.32       18.64     12.93 o 
  19   9   0        0.98       -5.98     12.00 o 
  21   9   0       60.69       58.64     16.46 o 
  23   9   0        0.16       -4.13     14.51 o 
  25   9   0        1.99       -1.60     15.46 o 
   0  10   0      384.49      416.39     49.21 o 
   2  10   0      778.29      779.99     42.08 o 
   4  10   0        9.12       19.87     17.61 o 
   6  10   0       17.36        0.45     14.37 o 
   8  10   0      164.75      158.53     15.30 o 
  10  10   0      173.66      126.15     16.46 o 
  12  10   0        0.00        7.31     12.61 o 
  14  10   0      121.26      110.84     18.18 o 
  16  10   0       35.44       44.89     15.37 o 
  18  10   0       20.05       16.96     14.58 o 
  20  10   0       54.63       65.01     16.78 o 
  22  10   0       14.13        1.04     14.27 o 
  24  10   0       23.11       -6.83     33.94 o 
   1  11   0      391.39      402.11     36.15 o 
   3  11   0      123.12      171.83     26.75 o 
   5  11   0       55.03       54.18     20.85 o 
   7  11   0       15.99       17.49     48.66 o 
   9  11   0      182.55      140.43     24.90 o 
  11  11   0       44.52       27.59     14.13 o 
  13  11   0       45.23       27.21     22.32 o 
  15  11   0       16.71       14.95     16.11 o 
  17  11   0        9.96        2.40     19.53 o 
  19  11   0      108.44      118.71     21.51 o 
  21  11   0        0.17       19.09     16.69 o 
  23  11   0       64.62       70.07     27.23 o 
   0  12   0      129.96       87.45     37.25 o 
   2  12   0        3.52        3.91     20.69 o 
   4  12   0       48.74       68.53     28.98 o 
   6  12   0       31.26       11.40     20.78 o 
   8  12   0       45.58        5.31     30.49 o 
  10  12   0        9.40       24.69     20.56 o 
  12  12   0       34.84       26.51     24.31 o 
  14  12   0        0.05      -12.43     22.67 o 
  16  12   0       12.01        2.59     35.09 o 
  18  12   0       32.27       15.61     18.65 o 
  20  12   0       21.75      -15.22     18.56 o 
   1  13   0       31.03        0.52     22.57 o 
   3  13   0      164.95      149.43     29.80 o 
   5  13   0        8.21      -20.81     20.81 o 
   7  13   0        0.30      -21.31     21.31 o 
   9  13   0       45.07       34.18     36.72 o 
  11  13   0       33.44       18.21     27.55 o 
  13  13   0       83.04      109.48     31.33 o 
  15  13   0       31.34       10.91     23.17 o 
  17  13   0        5.75      -19.17     20.91 o 
   0  14   0       10.63      -18.86     34.90 o 
   2  14   0       48.97       42.80     62.23 o 
   4  14   0       20.29       31.68     29.58 o 
   6  14   0       24.71       32.25     25.77 o 
   8  14   0       19.70       22.31     42.65 o 
  10  14   0       56.98       78.68     35.06 o 
  12  14   0        5.62        0.52     27.54 o 
  14  14   0        0.05      -11.74     25.65 o 
   1  15   0        3.73      -11.68     26.85 o 
   3  15   0       18.55       23.91     27.93 o 
   5  15   0       12.48      -24.75     24.75 o 
   7  15   0        1.56      -22.57     22.57 o 
   9  15   0        3.39      -32.08     43.92 o 
 -33   1   1        3.71       49.53     19.62 o 
 -31   1   1        4.93       12.63     15.96 o 
 -29   1   1        0.00        6.19     13.62 o 
 -27   1   1       10.47       19.63     12.98 o 
 -25   1   1        1.35       -2.16     11.28 o 
 -23   1   1      151.49      203.01     18.45 o 
 -21   1   1      281.23      246.36     18.75 o 
 -19   1   1      242.97      208.73     22.98 o 
 -17   1   1     1499.78     1573.63     34.23 o 
 -15   1   1      762.90      766.60     23.46 o 
 -13   1   1      744.99      811.97     16.56 o 
 -11   1   1      210.19      199.01      7.95 o 
  -7   1   1    14434.78    14442.55    215.09 o 
  -5   1   1    43767.72    45303.70    665.13 o 
  -3   1   1     4462.96     4205.12    127.07 o 
  -1   1   1    16278.47    10801.43    311.31 o 
   1   1   1      862.65      825.82     20.74 o 
   3   1   1     7895.79     7598.22    127.89 o 
   5   1   1      496.67      421.80     11.10 o 
   7   1   1       51.38       61.23      7.81 o 
   9   1   1      378.34      431.13     12.02 o 
  11   1   1      929.42      908.42     19.58 o 
  13   1   1      153.92      219.21     10.95 o 
  15   1   1       75.31       64.74      9.58 o 
  17   1   1       36.61       28.80      8.80 o 
  19   1   1     3333.37     3186.29     68.81 o 
  21   1   1      171.83      177.67     17.87 o 
  23   1   1      450.19      515.80     29.60 o 
  25   1   1        6.93       17.54     13.17 o 
  27   1   1        0.03       18.53     14.24 o 
  29   1   1       27.16       56.26     18.98 o 
  31   1   1        8.98       28.15     18.04 o 
 -32   2   1       45.34       42.68     22.79 o 
 -30   2   1       25.41       37.31     16.22 o 
 -28   2   1        0.18       -1.80     12.33 o 
 -26   2   1       49.21       60.70     14.25 o 
 -24   2   1      605.81      682.44     30.83 o 
 -22   2   1      430.84      391.12     22.78 o 
 -20   2   1     1285.77     1109.40     28.56 o 
 -18   2   1      282.69      294.02     13.65 o 
 -16   2   1      244.51      291.41     11.27 o 
 -14   2   1     2608.74     2646.53     37.93 o 
 -12   2   1     2655.42     2818.72     50.96 o 
 -10   2   1     4709.04     4633.39     66.48 o 
  -8   2   1     2692.80     2448.41     43.15 o 
  -6   2   1     1953.34     2171.62     38.28 o 
  -4   2   1     7322.47     7538.86    173.31 o 
   0   2   1    51533.59    49895.93   1429.81 o 
   2   2   1     1881.05     2271.35     54.48 o 
   4   2   1     5747.12     5393.42     74.51 o 
   6   2   1      109.56       94.12      5.56 o 
   8   2   1     3094.16     3376.85     61.74 o 
  10   2   1      724.20      743.13     18.81 o 
  12   2   1     4430.92     4243.16     64.50 o 
  14   2   1     1984.29     1995.00     32.01 o 
  16   2   1      274.18      299.21     14.89 o 
  18   2   1      828.49      817.67     23.74 o 
  20   2   1      477.27      451.21     22.34 o 
  22   2   1      163.95      181.16     15.80 o 
  24   2   1        8.94        6.14     11.75 o 
  26   2   1       15.69       20.48     13.89 o 
  28   2   1       24.49       21.14     15.56 o 
  30   2   1      134.90      173.05     24.28 o 
 -31   3   1       46.35       36.27     30.66 o 
 -29   3   1       37.84       51.85     16.91 o 
 -27   3   1      121.93      131.07     18.12 o 
 -25   3   1      101.63       91.74     13.75 o 
 -23   3   1      235.52      205.29     16.03 o 
 -21   3   1     1410.08     1243.26     31.52 o 
 -19   3   1      159.11      182.65     12.57 o 
 -17   3   1      280.47      326.90     10.14 o 
 -15   3   1      987.82      944.76     26.71 o 
 -13   3   1      766.95      857.54     21.06 o 
 -11   3   1      152.79      186.55     12.01 o 
  -9   3   1       65.10       37.23     14.56 o 
  -7   3   1      441.20      510.78     16.89 o 
  -5   3   1     6027.86     5959.80    129.50 o 
  -3   3   1    32159.29    31216.40    629.38 o 
  -1   3   1    18589.21    17845.68    479.41 o 
   1   3   1      757.72      885.21     18.14 o 
   3   3   1      731.90      800.44     18.19 o 
   5   3   1      853.06      770.47     16.07 o 
   7   3   1     2070.94     2501.32     37.35 o 
   9   3   1      263.09      412.09     12.31 o 
  11   3   1      317.93      367.89     11.29 o 
  13   3   1       68.65       65.76      7.13 o 
  15   3   1       30.90       13.64      7.20 o 
  17   3   1     1298.89     1196.52     29.50 o 
  19   3   1      388.50      388.62     18.38 o 
  21   3   1      151.11      147.20     15.63 o 
  23   3   1      324.16      277.81     20.36 o 
  25   3   1       12.83       21.68     11.91 o 
  27   3   1       86.29      120.02     17.10 o 
  29   3   1        0.21       16.34     17.53 o 
 -32   4   1       31.79       40.06     17.31 o 
 -30   4   1      143.03      203.87     21.12 o 
 -28   4   1       32.65       43.46     13.76 o 
 -26   4   1      349.34      337.88     21.43 o 
 -24   4   1      487.15      541.66     24.04 o 
 -22   4   1        2.08       -1.85      8.59 o 
 -20   4   1       81.35       77.52     10.18 o 
 -18   4   1      152.56      150.90     15.61 o 
 -16   4   1     1370.09     1235.89     27.62 o 
 -14   4   1      254.43      284.28     16.78 o 
 -12   4   1        1.24        5.07      7.39 o 
 -10   4   1      553.35      567.01     20.23 o 
  -8   4   1     2138.87     1735.29     37.48 o 
  -6   4   1     1196.81     1124.73     32.17 o 
  -2   4   1     8080.43     7448.51    127.22 o 
   0   4   1     4854.83        5.07      7.33 o 
   6   4   1     1454.54     1767.76     36.14 o 
   8   4   1     4114.21     4337.85     72.26 o 
  10   4   1      874.61      923.65     25.13 o 
  12   4   1       16.40        9.97      5.25 o 
  14   4   1      618.27      789.20     19.82 o 
  16   4   1      445.58      413.24     17.20 o 
  18   4   1      429.92      444.80     19.16 o 
  20   4   1     1234.98     1195.72     31.19 o 
  22   4   1        2.07       -6.53      9.40 o 
  24   4   1      181.26      180.15     18.51 o 
  26   4   1      116.30      111.35     16.18 o 
  28   4   1        4.36       -6.48     12.09 o 
  30   4   1        6.91        1.23     18.16 o 
 -31   5   1       28.41       44.62     15.89 o 
 -29   5   1      144.63      203.44     20.01 o 
 -27   5   1       95.61      122.75     16.61 o 
 -25   5   1       53.24       66.11     11.77 o 
 -23   5   1      128.06      126.19     13.01 o 
 -21   5   1       35.27       33.69      9.10 o 
 -19   5   1      528.03      539.92     26.43 o 
 -17   5   1      440.56      440.64     19.33 o 
 -15   5   1       75.48       42.88     13.88 o 
 -13   5   1        0.49       -9.23      9.23 o 
 -11   5   1       28.27       18.52      8.53 o 
  -9   5   1     3368.15     2822.77    244.01 o 
  -7   5   1     2218.16     2481.48     53.64 o 
  -5   5   1      438.62      476.23     20.64 o 
  -3   5   1       86.22      135.23      9.12 o 
  -1   5   1     2986.89     3143.76     60.74 o 
   1   5   1     8646.43     8215.59    142.79 o 
   3   5   1        3.51        1.79      7.17 o 
   5   5   1        4.24        1.36      5.38 o 
   7   5   1     2540.52     2348.85     34.18 o 
   9   5   1      253.80      221.96     15.11 o 
  11   5   1      214.48      207.50     19.28 o 
  13   5   1      748.34      761.94     17.49 o 
  15   5   1      706.27      697.53     20.90 o 
  17   5   1       94.00       73.29     10.52 o 
  19   5   1        5.67        5.98      8.87 o 
  21   5   1      144.77      150.60     14.46 o 
  23   5   1       22.69       35.38     12.34 o 
  25   5   1       14.18       19.98     12.62 o 
  27   5   1       77.21       83.73     16.30 o 
  29   5   1       33.89       20.05     15.01 o 
 -30   6   1       36.74       48.17     18.78 o 
 -28   6   1        0.92       -3.66     12.26 o 
 -26   6   1       19.96       10.22     11.35 o 
 -24   6   1        1.37      -10.13     10.13 o 
 -22   6   1        3.55        2.11     10.69 o 
 -20   6   1       91.38       48.30     12.88 o 
 -18   6   1      173.69      160.43     16.65 o 
 -16   6   1        9.50       -3.31     14.57 o 
 -14   6   1      403.11      384.65     25.90 o 
 -12   6   1      711.66      762.52     34.48 o 
 -10   6   1     1405.88     1432.08     90.35 o 
  -8   6   1      220.62      160.39     19.56 o 
  -6   6   1      944.17     1054.82     22.00 o 
  -4   6   1     6662.52     6273.69     86.83 o 
  -2   6   1     6206.36     6046.93    110.18 o 
   0   6   1      257.30      302.90     23.67 o 
   2   6   1        0.40       10.68      8.91 o 
   4   6   1        4.78       21.38      7.65 o 
   6   6   1       11.53       -2.11      6.18 o 
   8   6   1      715.73      812.61     30.65 o 
  10   6   1      215.68      250.67     15.93 o 
  12   6   1       81.90       65.09      9.52 o 
  14   6   1        2.50        8.03     11.19 o 
  16   6   1     1125.22     1096.68     30.82 o 
  18   6   1       74.45       81.45     12.64 o 
  20   6   1      214.41      239.87     16.60 o 
  22   6   1      141.34      144.78     15.02 o 
  24   6   1       70.66       80.94     16.42 o 
  26   6   1       63.97      108.80     25.16 o 
  28   6   1       32.63       27.92     14.82 o 
 -29   7   1        8.62        9.53     18.10 o 
 -27   7   1       16.52       29.47     14.02 o 
 -25   7   1       17.39        5.53     12.97 o 
 -23   7   1       95.69       62.92     13.13 o 
 -21   7   1      216.30      222.79     21.54 o 
 -19   7   1       28.28      -15.20     20.22 o 
 -17   7   1       87.62       52.20     22.48 o 
 -15   7   1      177.57      143.53     32.64 o 
 -13   7   1      446.28      365.77     30.91 o 
 -11   7   1       61.29        7.58     14.67 o 
  -7   7   1       42.64       44.09      8.66 o 
  -5   7   1      423.55      400.25     16.86 o 
  -3   7   1        9.86        0.79     10.27 o 
  -1   7   1     1082.30     1059.81     30.89 o 
   1   7   1      703.67      811.83     27.36 o 
   3   7   1      890.89      914.49     22.34 o 
   5   7   1      122.29      124.77     11.68 o 
   7   7   1      646.22      750.19     23.58 o 
   9   7   1       97.06       80.90     12.42 o 
  11   7   1        5.86        7.73     17.60 o 
  13   7   1      543.58      525.49     31.76 o 
  15   7   1       12.54       -0.10     10.43 o 
  17   7   1      117.40      126.72     15.51 o 
  19   7   1       63.27       60.38     18.90 o 
  21   7   1       40.06       37.69     14.66 o 
  23   7   1      216.17      199.36     31.05 o 
  25   7   1       31.22        9.25     22.99 o 
  27   7   1        0.74        3.16     18.09 o 
 -28   8   1       20.19       18.79     15.37 o 
 -26   8   1       10.39      -16.97     28.17 o 
 -24   8   1       13.65      -23.13     28.54 o 
 -22   8   1      146.39      119.71     75.88 o 
 -20   8   1       26.37       60.42     30.57 o 
 -18   8   1        0.83      -15.17     24.88 o 
 -16   8   1       11.16      -14.47     21.60 o 
 -14   8   1        7.42      -21.46     21.46 o 
 -12   8   1        8.95       -7.11     17.39 o 
 -10   8   1      422.39      509.24     18.01 o 
  -8   8   1      259.11      252.60     17.71 o 
  -6   8   1      212.12      232.42     16.32 o 
  -4   8   1      492.99      540.93     26.29 o 
  -2   8   1      302.26      331.18     55.86 o 
   0   8   1       41.72       67.13     21.26 o 
   2   8   1     2530.49     2396.27     75.87 o 
   4   8   1      469.81      507.82     26.29 o 
   6   8   1        8.15        7.78      9.90 o 
   8   8   1      222.89      205.09     15.64 o 
  10   8   1      330.42      337.77     29.25 o 
  12   8   1      220.57      237.25     18.15 o 
  14   8   1      253.29      251.06     20.69 o 
  16   8   1       19.24       17.91     12.62 o 
  18   8   1      212.31      170.59     19.76 o 
  20   8   1      131.23       95.32     18.25 o 
  22   8   1      166.75      166.12     22.40 o 
  24   8   1       10.07        3.41     22.96 o 
  26   8   1        3.01       15.55     19.79 o 
 -27   9   1       47.75       56.68     16.11 o 
 -25   9   1       46.50       49.05     15.68 o 
 -23   9   1       27.84       59.85     15.35 o 
 -21   9   1        9.73        5.22     19.87 o 
 -19   9   1        3.19       26.82     28.62 o 
 -17   9   1        0.19        5.18     25.60 o 
 -15   9   1       27.65       43.87     27.87 o 
 -13   9   1       11.30       12.94     11.57 o 
 -11   9   1      152.84      179.41     34.07 o 
  -9   9   1     1091.39     1141.75     35.79 o 
  -7   9   1      567.50      568.15     25.35 o 
  -5   9   1     1152.94     1223.26     51.55 o 
  -3   9   1      128.17      101.05     17.43 o 
  -1   9   1      447.33      390.23     30.63 o 
   1   9   1       70.66       49.78     23.76 o 
   3   9   1      530.99      530.03     28.63 o 
   5   9   1      203.61      218.86     20.81 o 
   7   9   1       80.42       66.58     13.82 o 
   9   9   1      164.87      164.73     15.68 o 
  11   9   1       40.69       37.98     24.23 o 
  13   9   1       27.68       27.18     14.47 o 
  15   9   1       12.31        0.11     12.90 o 
  17   9   1      473.57      502.68     29.50 o 
  19   9   1        9.88       17.94     14.68 o 
  21   9   1      218.19      188.71     23.51 o 
  23   9   1       24.39       30.52     19.11 o 
  25   9   1        0.20        1.48     18.59 o 
 -24  10   1        0.53       18.56     23.72 o 
 -22  10   1        7.30        9.89     18.00 o 
 -20  10   1        0.00        1.37     28.14 o 
 -18  10   1       80.78      102.58     17.20 o 
 -16  10   1       86.24       80.93     16.30 o 
 -14  10   1       33.78       45.24     15.45 o 
 -12  10   1      150.90      131.59     16.96 o 
 -10  10   1       36.85       10.64     13.06 o 
  -8  10   1      257.23      230.24     16.46 o 
  -6  10   1      314.03      370.47     43.76 o 
  -4  10   1       56.99       57.06     19.78 o 
  -2  10   1      110.91      152.51     23.58 o 
   0  10   1      411.34      447.36     89.42 o 
   2  10   1       99.42       75.12     26.36 o 
   4  10   1        1.68      -19.32     19.32 o 
   6  10   1       73.34      112.90     18.10 o 
   8  10   1       43.23       47.99     12.19 o 
  10  10   1      220.91      237.12     20.11 o 
  12  10   1        0.66       11.08     14.56 o 
  14  10   1        3.17       12.92     15.18 o 
  16  10   1       15.06       31.40     15.63 o 
  18  10   1        6.05       16.84     15.18 o 
  20  10   1       30.02       31.96     17.45 o 
  22  10   1        1.16      -31.74     40.98 o 
  24  10   1        8.95       -4.20     17.13 o 
 -23  11   1        0.00      -11.95     13.98 o 
 -21  11   1       28.27       57.04     17.17 o 
 -19  11   1        0.58        3.79     15.89 o 
 -17  11   1       56.03       63.57     37.62 o 
 -15  11   1       42.05       55.94     16.84 o 
 -13  11   1       43.51       41.08     20.98 o 
 -11  11   1        0.59       -6.94     12.83 o 
  -9  11   1        3.16       23.90     18.05 o 
  -7  11   1        3.94       20.43     18.56 o 
  -5  11   1       51.76       65.92     39.12 o 
  -3  11   1        8.81      -17.27     17.27 o 
  -1  11   1      267.91      381.32     35.79 o 
   1  11   1      406.25      457.26     38.92 o 
   3  11   1      393.57      405.16     36.11 o 
   5  11   1      178.70      186.35     27.97 o 
   7  11   1      137.58      140.19     31.13 o 
   9  11   1        0.32       10.26     17.96 o 
  11  11   1       56.90       51.40     15.47 o 
  13  11   1        3.39       -3.05     14.69 o 
  15  11   1       14.48       21.14     16.43 o 
  17  11   1      136.22      143.05     23.01 o 
  19  11   1        7.91       -0.06     29.39 o 
  21  11   1       37.67       40.49     35.39 o 
 -20  12   1       16.81       50.23     18.32 o 
 -18  12   1        0.24        9.47     22.82 o 
 -16  12   1       38.17       27.52     17.73 o 
 -14  12   1        1.06       -9.87     15.89 o 
 -12  12   1       11.58        8.25     21.94 o 
 -10  12   1      102.43      109.71     25.41 o 
  -8  12   1       67.28       42.72     21.78 o 
  -6  12   1       10.14       15.92     23.64 o 
  -4  12   1      367.83      343.96     35.79 o 
  -2  12   1       13.34       38.71     23.89 o 
   0  12   1       28.09       31.08     27.21 o 
   2  12   1       55.92       47.01     23.07 o 
   4  12   1       10.71       12.78     21.10 o 
   6  12   1       31.60       55.11     22.47 o 
   8  12   1      175.71      183.07     29.00 o 
  10  12   1        8.69      -18.11     18.13 o 
  12  12   1        0.07       -3.71     21.65 o 
  14  12   1      161.05      130.81     22.16 o 
  16  12   1        0.53       -9.45     17.06 o 
  18  12   1        0.40       14.88     17.88 o 
 -17  13   1        3.70       15.50     23.23 o 
 -15  13   1       21.50       -0.35     23.85 o 
 -13  13   1        7.35      -11.19     24.93 o 
 -11  13   1       12.17       39.56     22.59 o 
  -9  13   1        2.77       32.43     22.34 o 
  -7  13   1        8.20       21.88     22.03 o 
  -5  13   1       26.20       42.11     23.49 o 
  -3  13   1       79.91       78.92     47.14 o 
  -1  13   1      102.94       78.13     39.62 o 
   1  13   1      107.10       76.54     36.39 o 
   3  13   1       40.14       67.73     30.50 o 
   5  13   1       88.58       40.78     25.93 o 
   7  13   1        0.55      -15.14     25.30 o 
   9  13   1       15.44      -19.30     21.83 o 
  11  13   1       40.11       32.67     28.75 o 
  13  13   1       38.59       13.16     25.12 o 
  15  13   1        1.87       18.71     24.62 o 
  17  13   1       10.24       83.06     26.43 o 
 -14  14   1        0.19       21.43     27.27 o 
 -12  14   1        1.38       21.32     29.30 o 
 -10  14   1        2.95       -0.78     34.41 o 
  -8  14   1        1.93      -22.54     22.54 o 
  -6  14   1       13.74       38.45     26.84 o 
  -4  14   1       10.07       -6.25     26.64 o 
  -2  14   1       66.28       96.67     29.43 o 
   0  14   1       23.65       40.12     35.89 o 
   2  14   1        0.21      -11.47     25.04 o 
   4  14   1        1.43      -10.60     31.12 o 
   6  14   1       21.84       56.64     27.41 o 
   8  14   1        1.39       32.32     25.45 o 
  10  14   1       15.79       26.97     29.86 o 
  12  14   1       13.48        8.49     28.28 o 
  -9  15   1        8.75        9.03     26.44 o 
  -7  15   1       14.56       39.50     48.36 o 
  -5  15   1        1.48        0.96     27.42 o 
  -3  15   1       18.17      -26.51     26.63 o 
  -1  15   1        8.04       35.19     52.90 o 
   1  15   1        4.47        8.85     26.79 o 
   3  15   1       25.41       65.98     29.77 o 
   5  15   1        0.09        8.97     53.93 o 
   7  15   1        5.60        5.09     25.25 o 
 -34   0   2      110.58      162.83     56.31 o 
 -32   0   2       19.31       23.88     28.73 o 
 -30   0   2       92.37      151.75     28.43 o 
 -28   0   2      134.38      178.51     42.34 o 
 -26   0   2      383.73      466.76     43.76 o 
 -24   0   2      322.58      307.18     37.03 o 
 -22   0   2     5831.77     5475.85    147.72 o 
 -20   0   2     1414.15     1131.82     51.25 o 
 -18   0   2        6.74        8.22      8.32 o 
 -14   0   2     4926.96     5507.48    168.44 o 
 -12   0   2      102.14       87.50     10.68 o 
 -10   0   2      274.86      159.14     12.11 o 
  -8   0   2     8500.99     8315.49    187.58 o 
  -6   0   2      616.19      817.66     23.89 o 
  -4   0   2     5808.89     5708.44    207.02 o 
   0   0   2     2170.35     2091.88     47.07 o 
   2   0   2    33797.60    34820.85    565.38 o 
   4   0   2       86.06       92.54      6.65 o 
   6   0   2      860.14     1595.82     40.02 o 
   8   0   2        0.00       -1.02      5.46 o 
  10   0   2     3112.16     3852.65     71.78 o 
  12   0   2       11.09       13.89      7.01 o 
  14   0   2       60.96      108.11     15.87 o 
  16   0   2       25.13       54.71     19.64 o 
  18   0   2      275.38      217.26     47.82 o 
  20   0   2      173.75      168.61     25.67 o 
  22   0   2     1158.48     1261.52     59.68 o 
  24   0   2        0.15       12.06     19.84 o 
  26   0   2      378.26      404.79     42.48 o 
  28   0   2       17.86       45.18     24.94 o 
  30   0   2      205.96      284.78     42.18 o 
 -33   1   2       67.55      128.65     22.43 o 
 -31   1   2        0.06      -10.23     14.63 o 
 -29   1   2        4.68       17.77     13.41 o 
 -27   1   2      112.64      122.09     17.51 o 
 -25   1   2     1606.34     1541.43     44.72 o 
 -23   1   2      160.92      135.14     15.35 o 
 -21   1   2     1431.15     1464.85     39.50 o 
 -19   1   2      201.52      137.34     48.53 o 
 -17   1   2     1972.70     2224.50     64.32 o 
 -15   1   2     1217.85     1023.15     18.05 o 
 -13   1   2     3832.51     3370.33     47.36 o 
 -11   1   2       78.77       87.40     18.56 o 
  -7   1   2      816.06      821.52     14.58 o 
  -5   1   2    67707.18    66161.66    971.21 o 
  -3   1   2        6.54       10.75     11.69 o 
  -1   1   2     1421.12     1347.90     25.54 o 
   1   1   2     8918.47     8560.82    110.89 o 
   3   1   2     3902.50     4059.74     62.49 o 
   7   1   2     3622.60     3824.84    142.96 o 
   9   1   2        1.23       10.57      5.56 o 
  11   1   2     1233.10     1175.20     24.46 o 
  13   1   2      251.33      356.12     26.90 o 
  15   1   2        3.86        5.16      5.13 o 
  17   1   2       80.79      103.38     12.70 o 
  19   1   2       33.73       25.01     10.96 o 
  21   1   2        8.81       15.24     11.15 o 
  23   1   2       99.72       94.00     16.66 o 
  25   1   2       83.63       93.93     17.65 o 
  27   1   2       96.99      121.69     23.13 o 
  29   1   2        0.29        1.98     16.70 o 
 -32   2   2       12.33       31.80     16.61 o 
 -30   2   2      296.58      271.12     25.89 o 
 -28   2   2       74.06       58.48     15.07 o 
 -26   2   2     1016.96      995.41     36.21 o 
 -24   2   2      566.94      606.53     28.32 o 
 -22   2   2     1855.41     1611.07     42.69 o 
 -20   2   2      105.10      110.57     11.06 o 
 -18   2   2      458.84      477.24     15.36 o 
 -16   2   2      725.97      899.06     18.65 o 
 -14   2   2       17.82       35.03      6.91 o 
 -12   2   2     2690.41     2866.42     51.49 o 
 -10   2   2     7846.30     8514.01    116.11 o 
  -8   2   2     2012.69     1755.60     31.14 o 
  -6   2   2    35956.21    37201.33    648.08 o 
  -4   2   2    88299.96    87197.95   2511.77 o 
  -2   2   2      274.69      259.21     13.03 o 
   0   2   2     3025.50     2870.58     43.14 o 
   2   2   2      353.98      366.50     20.35 o 
   4   2   2      106.94      121.17      6.14 o 
   6   2   2      645.86      748.69     15.10 o 
   8   2   2     1016.61     1142.90     22.02 o 
  10   2   2     2840.89     3292.86     52.20 o 
  12   2   2      166.23      140.60     10.12 o 
  14   2   2       79.04       67.42      9.07 o 
  16   2   2      215.16      228.39     14.09 o 
  18   2   2     2404.07     2288.08     45.41 o 
  20   2   2        1.10       -7.98     10.05 o 
  22   2   2      963.35      990.07     33.52 o 
  24   2   2      502.63      507.15     31.27 o 
  26   2   2      209.68      219.43     23.54 o 
  28   2   2       14.29       28.53     17.19 o 
  30   2   2        1.35       12.77     19.05 o 
 -33   3   2        0.13       16.45     16.20 o 
 -31   3   2       18.69       38.60     16.36 o 
 -29   3   2       58.48       91.66     17.53 o 
 -27   3   2       30.97       13.08     12.31 o 
 -25   3   2      500.03      502.46     23.28 o 
 -23   3   2     1058.52      968.49     28.17 o 
 -21   3   2     2620.61     2416.05     47.32 o 
 -19   3   2      178.57      158.14     10.30 o 
 -17   3   2      553.36      563.16     16.71 o 
 -15   3   2      504.52      669.50     24.88 o 
 -13   3   2      718.27      883.96     20.18 o 
 -11   3   2     2370.13     2594.72     42.44 o 
  -9   3   2     2668.72     2693.60     73.79 o 
  -7   3   2    10966.80    11214.05    191.27 o 
  -5   3   2    19061.29    18581.12    401.04 o 
  -3   3   2    16111.33    14841.15    298.29 o 
  -1   3   2    41182.71    41468.75    831.32 o 
   1   3   2    26142.31    25430.51    363.58 o 
   3   3   2     2528.66     2581.80     40.23 o 
   5   3   2     4875.58     4872.05     59.13 o 
   7   3   2      240.50      309.45     11.61 o 
   9   3   2      193.21      165.84      8.24 o 
  11   3   2      590.41      696.84     18.46 o 
  13   3   2      228.65      260.80     13.63 o 
  15   3   2      277.96      257.33     15.91 o 
  17   3   2        4.93        8.93      8.81 o 
  19   3   2        9.24       10.51      9.51 o 
  21   3   2      313.16      304.49     20.89 o 
  23   3   2        2.59       17.19     11.61 o 
  25   3   2        2.61       26.80     12.74 o 
  27   3   2       56.88       57.28     15.42 o 
  29   3   2       24.51       29.17     18.60 o 
 -32   4   2       61.59       84.17     21.22 o 
 -30   4   2       46.24       69.91     15.49 o 
 -28   4   2        0.27        3.47     10.81 o 
 -26   4   2        0.20       13.62     10.74 o 
 -24   4   2       13.10       14.54     17.03 o 
 -22   4   2        7.92        1.84      7.88 o 
 -20   4   2        7.29       -0.36      9.77 o 
 -18   4   2       88.07       94.91     13.46 o 
 -16   4   2      237.44      203.98     12.69 o 
 -14   4   2      176.85      236.77     15.18 o 
 -12   4   2     1914.91     2081.63     44.16 o 
 -10   4   2      614.52      406.86     39.09 o 
  -8   4   2     2235.75     2422.24     52.15 o 
  -6   4   2     6089.06     7032.16    125.02 o 
  -2   4   2       38.37       36.37     19.19 o 
   2   4   2     3765.11     3637.73     58.96 o 
   4   4   2      849.77      689.41     21.44 o 
   6   4   2        6.62       -0.50      3.85 o 
   8   4   2      232.53      213.75      8.92 o 
  10   4   2        3.37       15.92      5.36 o 
  12   4   2     1021.40     1060.18     30.19 o 
  14   4   2       71.23       93.15     11.01 o 
  16   4   2       17.11        7.65      8.56 o 
  18   4   2      208.24      207.12     15.63 o 
  20   4   2      535.75      580.03     23.72 o 
  22   4   2       10.28        5.34     10.65 o 
  24   4   2       21.63       44.19     18.85 o 
  26   4   2       11.14       18.99     14.36 o 
  28   4   2        5.82       12.81     14.40 o 
 -31   5   2      116.50      115.02     17.99 o 
 -29   5   2       17.58       13.44     15.98 o 
 -27   5   2       15.33       11.28     11.47 o 
 -25   5   2      961.87      941.61     27.00 o 
 -23   5   2     1760.01     1618.75     34.39 o 
 -21   5   2      257.50      234.64     19.81 o 
 -19   5   2      428.84      409.23     19.44 o 
 -17   5   2       24.02       43.45     12.08 o 
 -15   5   2      383.67      417.49     25.93 o 
 -13   5   2        9.12       14.19     10.52 o 
 -11   5   2     2377.88     2573.48     61.35 o 
  -9   5   2      151.60      274.64     29.75 o 
  -7   5   2      490.49      579.05     22.42 o 
  -5   5   2      821.69     1025.70     25.16 o 
  -3   5   2     2612.05     3072.09     58.67 o 
   1   5   2     1163.73     1104.11     36.28 o 
   3   5   2      118.15       96.52      9.00 o 
   5   5   2       74.28       93.34      8.38 o 
   7   5   2      859.84      919.38     22.41 o 
   9   5   2      778.41      900.18     18.54 o 
  11   5   2      507.15      516.49     17.34 o 
  13   5   2     1684.76     1753.11     35.46 o 
  15   5   2     1421.38     1440.07     32.54 o 
  17   5   2       84.41      109.96     12.31 o 
  19   5   2      497.07      569.64     23.02 o 
  21   5   2      643.00      662.64     26.07 o 
  23   5   2      158.37      149.07     16.83 o 
  25   5   2      106.20      109.79     18.10 o 
  27   5   2       11.10        5.98     13.11 o 
 -30   6   2        1.91        5.82     14.51 o 
 -28   6   2      147.15      176.72     18.42 o 
 -26   6   2      247.50      286.70     19.52 o 
 -24   6   2       10.25        3.01     14.05 o 
 -22   6   2      346.71      291.68     28.08 o 
 -20   6   2      917.60      924.54     38.94 o 
 -18   6   2       57.99       37.57     13.18 o 
 -16   6   2      803.66      804.33     35.66 o 
 -14   6   2        2.36       13.80     11.57 o 
 -12   6   2      461.24      634.77     28.31 o 
 -10   6   2      438.15      430.86     37.45 o 
  -8   6   2     3161.77     3335.58     87.73 o 
  -6   6   2      307.82      338.62     12.91 o 
  -4   6   2        0.00       -5.22      7.87 o 
  -2   6   2       29.97       -0.62      7.47 o 
   0   6   2    15222.57    15872.20    233.55 o 
   2   6   2      557.88      508.40     14.03 o 
   4   6   2      141.22       88.54      9.95 o 
   6   6   2      220.79      371.59     23.87 o 
   8   6   2      496.23      594.86     20.74 o 
  10   6   2      936.90     1083.24     26.83 o 
  12   6   2       82.69       55.44     14.62 o 
  14   6   2      258.96      295.77     18.08 o 
  16   6   2     1868.61     1756.53     41.29 o 
  18   6   2      840.18      814.69     26.03 o 
  20   6   2      125.17      131.77     17.75 o 
  22   6   2        1.14      -12.33     14.19 o 
  24   6   2       28.77       10.41     18.28 o 
  26   6   2       34.42       12.30     17.39 o 
  28   6   2       43.54       50.63     19.64 o 
 -29   7   2       45.14       17.27     20.36 o 
 -27   7   2       33.45       34.45     13.14 o 
 -25   7   2       69.46       36.73     20.88 o 
 -23   7   2      105.32      120.13     29.18 o 
 -21   7   2        0.76      -14.64     14.64 o 
 -19   7   2      248.31      301.39     24.12 o 
 -17   7   2        1.36       -8.79     15.54 o 
 -15   7   2       26.57       11.14     20.39 o 
 -13   7   2      232.86      227.19     25.64 o 
 -11   7   2      143.13      152.07     33.56 o 
  -9   7   2       18.04       -7.23      7.23 o 
  -7   7   2      593.30      470.17     16.11 o 
  -5   7   2       42.56       58.88      9.29 o 
  -3   7   2     1095.22     1118.56     62.22 o 
  -1   7   2      627.96      736.01     22.43 o 
   1   7   2      145.44      157.43     14.61 o 
   3   7   2      434.28      439.75     14.52 o 
   5   7   2      168.42      117.28     12.12 o 
   7   7   2       11.18        6.07      9.77 o 
   9   7   2      261.12      293.27     17.25 o 
  11   7   2       95.57      105.29     13.16 o 
  13   7   2      489.29      488.91     32.35 o 
  15   7   2      100.10       74.40     14.64 o 
  17   7   2        6.20       27.42     12.76 o 
  19   7   2      451.52      422.57     31.40 o 
  21   7   2      224.55      203.55     24.02 o 
  23   7   2       16.48       31.63     25.98 o 
  25   7   2       71.27       47.19     20.88 o 
  27   7   2       35.58       40.14     22.45 o 
 -28   8   2       12.98       17.80     17.18 o 
 -26   8   2       50.14       62.60     23.27 o 
 -24   8   2       90.04       67.16     30.59 o 
 -22   8   2      692.11      625.56     38.50 o 
 -20   8   2      228.55      269.92     28.38 o 
 -18   8   2       11.33       25.22     26.90 o 
 -16   8   2      198.02      193.44     34.48 o 
 -14   8   2     1056.18     1133.52     67.34 o 
 -12   8   2       20.69       35.36     18.35 o 
 -10   8   2        1.32        4.49      9.36 o 
  -8   8   2        3.87       -7.46     20.58 o 
  -6   8   2       18.69       18.66     12.60 o 
  -4   8   2      169.65      147.90     20.68 o 
  -2   8   2     1858.35     1959.32    121.57 o 
   0   8   2      128.36      117.94     59.11 o 
   2   8   2      115.94       44.47     23.15 o 
   4   8   2       35.70       15.91     13.18 o 
   6   8   2      284.13      299.98     17.62 o 
   8   8   2       13.08       19.33     11.06 o 
  10   8   2      838.57      888.02     28.37 o 
  12   8   2        0.87      -15.63     19.27 o 
  14   8   2        1.27       17.98     13.47 o 
  16   8   2       86.80       90.24     22.12 o 
  18   8   2        3.93       20.12     14.91 o 
  20   8   2       32.09       17.20     15.29 o 
  22   8   2        5.10      -16.44     36.24 o 
  24   8   2       47.41       63.90     20.24 o 
 -27   9   2        3.75        4.03     12.36 o 
 -25   9   2        3.87        6.33     33.86 o 
 -23   9   2       18.59      -15.91     28.13 o 
 -21   9   2        0.25       -7.88     35.21 o 
 -19   9   2       14.01       22.29     28.03 o 
 -17   9   2      297.34      257.23     39.05 o 
 -15   9   2      124.11       67.21     28.78 o 
 -13   9   2      433.86      456.90     35.10 o 
 -11   9   2       76.87       97.96     14.30 o 
  -9   9   2       33.31       30.73     13.52 o 
  -7   9   2      170.40      179.31     16.01 o 
  -5   9   2      430.54      384.75     30.68 o 
  -3   9   2       51.28       30.39     28.62 o 
  -1   9   2       58.59       98.56     21.34 o 
   1   9   2     1027.24     1030.92     45.60 o 
   3   9   2      195.08      200.67     20.14 o 
   5   9   2       50.58       66.57     15.95 o 
   7   9   2       18.38       17.93     11.01 o 
   9   9   2      136.24      131.71     15.81 o 
  11   9   2      142.14      143.53     17.44 o 
  13   9   2        4.03       12.08     14.07 o 
  15   9   2      892.34      766.98     36.73 o 
  17   9   2        0.02        0.55     14.15 o 
  19   9   2      121.35      106.72     20.42 o 
  21   9   2       20.03        5.17     17.02 o 
  23   9   2       27.90       65.11     20.26 o 
 -26  10   2        0.06       -0.06     49.36 o 
 -24  10   2       41.74       22.08     35.21 o 
 -22  10   2       12.86       17.52     22.93 o 
 -20  10   2       96.30      126.80     37.66 o 
 -18  10   2      108.63      144.30     37.43 o 
 -16  10   2       16.19       82.27     31.52 o 
 -14  10   2      109.88      106.54     17.26 o 
 -12  10   2      112.39       90.24     15.48 o 
 -10  10   2      192.15      198.60     18.43 o 
  -8  10   2      470.86      444.19     21.83 o 
  -6  10   2        0.95        8.63     33.98 o 
  -4  10   2        6.24        1.34     17.89 o 
  -2  10   2        2.36        2.65     17.63 o 
   0  10   2      243.58      267.24     33.69 o 
   2  10   2      682.89      682.79     41.02 o 
   4  10   2        8.29       28.60     19.41 o 
   6  10   2       97.92       89.35     17.95 o 
   8  10   2      329.21      395.52     20.70 o 
  10  10   2       27.23       18.51     12.66 o 
  12  10   2       51.17       31.67     16.48 o 
  14  10   2      283.94      263.85     25.60 o 
  16  10   2       34.89       65.20     18.42 o 
  18  10   2       80.42       55.34     19.62 o 
  20  10   2       93.52       69.88     20.34 o 
  22  10   2        3.23      -17.23     33.85 o 
 -23  11   2       85.30      124.43     29.09 o 
 -21  11   2       21.70      -13.47     33.65 o 
 -19  11   2        7.65       -2.98     19.68 o 
 -17  11   2      151.24      199.45     21.81 o 
 -15  11   2       22.81       17.72     16.57 o 
 -13  11   2      139.34      118.75     19.19 o 
 -11  11   2        0.70        2.09     12.72 o 
  -9  11   2      159.94      194.05     26.15 o 
  -7  11   2       28.39       -6.71     18.33 o 
  -5  11   2       98.96       96.88     29.86 o 
  -3  11   2      277.20      298.14     32.08 o 
  -1  11   2      164.03      179.07     27.23 o 
   1  11   2       19.97       22.15     24.13 o 
   3  11   2      172.73      105.49     24.38 o 
   5  11   2      225.15      215.35     37.68 o 
   7  11   2        1.60        0.36     20.06 o 
   9  11   2        8.33       -1.73     15.14 o 
  11  11   2      138.62      109.46     19.44 o 
  13  11   2       31.50       11.47     16.83 o 
  15  11   2       10.88       20.26     17.26 o 
  17  11   2      115.11       89.20     22.59 o 
  19  11   2        6.51       21.86     24.57 o 
  21  11   2        0.37       -6.77     21.52 o 
 -22  12   2        0.36        7.59     14.97 o 
 -20  12   2        4.19      -11.68     36.71 o 
 -18  12   2        0.09        7.36     23.02 o 
 -16  12   2       44.77       33.38     25.78 o 
 -14  12   2        0.79      -15.25     15.25 o 
 -12  12   2       32.42       41.81     19.83 o 
 -10  12   2        1.86       56.87     31.98 o 
  -8  12   2       99.98       64.15     41.78 o 
  -6  12   2       87.98       88.02     24.40 o 
  -4  12   2       78.92      111.80     36.69 o 
  -2  12   2       22.45       19.41     21.73 o 
   0  12   2        1.89      -11.85     19.44 o 
   2  12   2       35.99       24.27     21.15 o 
   4  12   2       15.86       24.66     22.03 o 
   6  12   2        2.63       -5.66     19.07 o 
   8  12   2        1.40        4.04     17.36 o 
  10  12   2       21.05       38.80     21.75 o 
  12  12   2       14.82       14.94     24.38 o 
  14  12   2       24.95       34.78     18.55 o 
  16  12   2       23.67       40.33     33.54 o 
  18  12   2      166.57      157.55     26.48 o 
 -19  13   2       59.27       55.75     29.47 o 
 -17  13   2        0.13       -9.93     22.07 o 
 -15  13   2       15.68      -21.80     21.80 o 
 -13  13   2        5.07       21.46     25.11 o 
 -11  13   2       60.24       62.37     24.68 o 
  -9  13   2       12.62       15.64     31.96 o 
  -7  13   2       68.38       73.76     24.60 o 
  -5  13   2       32.17       83.63     25.86 o 
  -3  13   2       11.39        5.16     27.41 o 
  -1  13   2        0.23       18.08     23.26 o 
   1  13   2      143.28       64.96     25.92 o 
   3  13   2       48.91       34.65     39.93 o 
   5  13   2       32.79       57.68     26.13 o 
   7  13   2        6.00        3.84     20.96 o 
   9  13   2       15.84        9.41     37.80 o 
  11  13   2        8.19       17.55     27.24 o 
  13  13   2       15.70        2.95     25.69 o 
  15  13   2        0.21       -4.58     24.39 o 
 -14  14   2        0.06       21.60     27.27 o 
 -12  14   2       12.54        7.04     28.19 o 
 -10  14   2        2.43       -1.96     28.94 o 
  -8  14   2        2.94       38.11     46.48 o 
  -6  14   2        0.19       -8.21     23.00 o 
  -4  14   2       74.05       85.42     58.86 o 
  -2  14   2      116.36       86.30     29.87 o 
   0  14   2        2.26       -2.99     24.25 o 
   2  14   2        0.79       35.33     27.18 o 
   4  14   2       17.93       17.20     25.52 o 
   6  14   2       32.86       27.48     25.36 o 
   8  14   2       53.81       58.80     60.00 o 
  10  14   2        5.92       13.46     31.01 o 
  12  14   2        0.01       24.89     28.37 o 
  -9  15   2        1.73      -21.63     23.83 o 
  -7  15   2        0.18      -17.61     24.11 o 
  -5  15   2        2.64       22.55     27.06 o 
  -3  15   2       11.05      -24.82     25.23 o 
  -1  15   2        0.34       17.31     36.74 o 
   1  15   2        0.61       -9.21     26.38 o 
   3  15   2        2.20      -20.22     25.55 o 
   5  15   2        9.17      -18.21     33.56 o 
 -33   1   3       26.37       36.23     17.52 o 
 -31   1   3      269.71      319.54     27.12 o 
 -29   1   3      244.20      299.70     24.38 o 
 -27   1   3     1662.89     1628.82     47.81 o 
 -25   1   3       52.16       62.50     13.51 o 
 -23   1   3     1463.51     1316.50     37.91 o 
 -21   1   3      324.27      264.54     25.52 o 
 -17   1   3      199.58      218.89     10.12 o 
 -15   1   3       28.44       14.05      3.60 o 
 -13   1   3      257.27      340.64     19.66 o 
 -11   1   3      123.56       82.32     31.66 o 
  -9   1   3      159.41      229.10      8.48 o 
  -7   1   3    13460.58    13363.43    166.61 o 
  -5   1   3     5929.32     6195.49     84.24 o 
  -3   1   3     5816.04     5595.68     82.92 o 
  -1   1   3     1444.20     1496.18     19.96 o 
   1   1   3      269.28      210.12      6.66 o 
   3   1   3      628.07      516.45     14.48 o 
   5   1   3      377.98      372.07     18.70 o 
   7   1   3       23.40       17.76      4.43 o 
   9   1   3    17772.72    19670.06    232.06 o 
  11   1   3       50.04      104.18      6.67 o 
  13   1   3      403.31      504.84     18.13 o 
  15   1   3      118.78      117.49     18.32 o 
  17   1   3     7962.30     7905.24    134.04 o 
  19   1   3      386.55      402.26     23.31 o 
  21   1   3        0.42       18.92     13.62 o 
  23   1   3       81.21       92.63     16.92 o 
  25   1   3      369.01      426.86     30.87 o 
  27   1   3       14.03       -3.80     15.42 o 
  29   1   3       32.85       30.41     18.10 o 
 -34   2   3      119.39      145.76     39.07 o 
 -32   2   3       83.93      106.62     20.07 o 
 -30   2   3       28.50       46.12     15.53 o 
 -28   2   3       23.21       17.37     13.40 o 
 -26   2   3      436.67      364.39     23.98 o 
 -24   2   3       38.99       22.80     10.86 o 
 -22   2   3      258.83      274.67     19.10 o 
 -20   2   3      125.02      141.44     11.50 o 
 -18   2   3      331.97      384.49     14.74 o 
 -16   2   3      787.88      713.16     20.14 o 
 -14   2   3     1225.58     1156.23     25.16 o 
 -12   2   3      669.19      722.50     16.07 o 
 -10   2   3     1641.55     1807.84     37.83 o 
  -8   2   3      470.96      462.55     14.38 o 
  -6   2   3     3687.68     3641.96     70.79 o 
  -4   2   3     4546.35     4436.61     67.41 o 
  -2   2   3    11553.65    11588.30    166.28 o 
   0   2   3     1687.11     1724.51     27.03 o 
   2   2   3      664.67      491.69     13.59 o 
   4   2   3     4836.95     5042.23     70.78 o 
   6   2   3       10.29       65.62      8.27 o 
   8   2   3      876.09      854.75     23.98 o 
  10   2   3     2015.02     2482.80     46.18 o 
  12   2   3       29.87       76.74     10.75 o 
  14   2   3      135.60      152.46     17.80 o 
  16   2   3      221.87      214.90     14.81 o 
  18   2   3     1167.88     1178.35     31.25 o 
  20   2   3      545.74      547.40     27.50 o 
  22   2   3      161.90      176.93     20.87 o 
  24   2   3       95.37       92.91     15.64 o 
  26   2   3       32.85       28.28     16.77 o 
  28   2   3       31.50       41.03     18.48 o 
 -33   3   3       57.14       64.74     19.37 o 
 -31   3   3       88.25       96.75     19.36 o 
 -29   3   3       23.02       28.04     13.43 o 
 -27   3   3       37.45       61.04     13.94 o 
 -25   3   3      474.12      468.72     24.98 o 
 -23   3   3       40.04       24.43      9.18 o 
 -21   3   3      118.12      118.39     10.07 o 
 -19   3   3        0.25       -8.06      8.06 o 
 -17   3   3      580.45      588.07     16.22 o 
 -15   3   3       47.12       19.13      7.04 o 
 -13   3   3      521.89      563.45     15.29 o 
 -11   3   3    14010.95    14148.50    200.06 o 
  -9   3   3      868.40     1029.99     29.23 o 
  -7   3   3      209.32      106.65     10.46 o 
  -5   3   3    30433.00    30333.14    972.27 o 
  -3   3   3      295.89      256.54     15.05 o 
  -1   3   3     1684.23     1786.25     29.42 o 
   1   3   3       94.77       73.29     24.11 o 
   3   3   3      218.57      208.18      8.70 o 
   5   3   3       45.57       38.11      5.53 o 
   7   3   3      427.60      388.61     12.49 o 
   9   3   3     2559.70     2677.24     41.36 o 
  11   3   3      378.17      396.13     15.40 o 
  13   3   3     2875.49     2593.99     46.96 o 
  15   3   3      929.74      911.76     25.57 o 
  17   3   3      452.64      455.75     20.50 o 
  19   3   3      110.89       98.64     12.91 o 
  21   3   3       68.38       58.02     13.23 o 
  23   3   3       82.31       38.52     17.14 o 
  25   3   3        4.64       -4.59     13.72 o 
  27   3   3       81.41       99.20     17.76 o 
 -32   4   3       64.02       86.52     19.21 o 
 -30   4   3       43.29       65.65     14.85 o 
 -28   4   3      116.23      130.39     15.53 o 
 -26   4   3      118.83       99.12     13.36 o 
 -24   4   3      110.15      109.56     14.95 o 
 -22   4   3      731.32      710.10     26.41 o 
 -20   4   3       85.64      125.47     13.81 o 
 -18   4   3      857.91      753.61     20.86 o 
 -16   4   3        3.54       -8.64      8.64 o 
 -14   4   3      137.06      148.04     13.08 o 
 -12   4   3      474.42      589.12     22.61 o 
 -10   4   3     1232.18     1148.83     42.49 o 
  -8   4   3     2056.47     2229.33     48.82 o 
  -6   4   3    14587.11    14238.33    508.38 o 
  -4   4   3     4556.99     4591.35    137.82 o 
   0   4   3      249.21      253.10     13.66 o 
   2   4   3      340.96      167.40     10.93 o 
   4   4   3       41.94       41.62      6.23 o 
   6   4   3     1066.38     1188.70     22.85 o 
   8   4   3      689.41      620.95     16.20 o 
  10   4   3     5356.68     5195.38     72.32 o 
  12   4   3     1038.00     1093.43     26.56 o 
  14   4   3       17.13        4.88      8.56 o 
  16   4   3     4687.50     4478.27     74.80 o 
  18   4   3       30.57       28.19     10.75 o 
  20   4   3      463.83      444.45     22.66 o 
  22   4   3       95.85       74.95     17.58 o 
  24   4   3      157.08      184.25     20.36 o 
  26   4   3       65.86       77.27     35.51 o 
  28   4   3        0.52        4.55     19.04 o 
 -33   5   3       36.96       49.42     17.52 o 
 -31   5   3       25.44        6.24     14.74 o 
 -29   5   3       33.74        6.49     12.63 o 
 -27   5   3       17.24       20.14     11.63 o 
 -25   5   3       18.67       32.85      9.71 o 
 -23   5   3        2.95       -4.99     12.83 o 
 -21   5   3       10.60       -0.89      9.08 o 
 -19   5   3       82.04       53.17     14.04 o 
 -17   5   3     1567.90     1386.26     36.03 o 
 -15   5   3      510.57      485.53     22.68 o 
 -13   5   3      414.40      539.61     23.55 o 
 -11   5   3      226.30      195.10     19.51 o 
  -9   5   3       92.47       94.08     12.67 o 
  -7   5   3      499.90      515.69     25.49 o 
  -5   5   3      124.44      115.94     10.37 o 
  -3   5   3     2067.24     2361.52     48.28 o 
  -1   5   3     1399.09     1426.45     39.91 o 
   1   5   3     5626.53     4948.19     70.09 o 
   3   5   3     7220.02     8712.81    133.42 o 
   5   5   3       76.97      125.10      9.88 o 
   7   5   3      200.91      175.70     12.54 o 
   9   5   3     1608.76     1679.93     31.46 o 
  11   5   3      199.32      233.96     12.15 o 
  13   5   3        1.74        7.54      8.71 o 
  15   5   3      174.13      212.22     15.08 o 
  17   5   3       93.90       94.43     12.61 o 
  19   5   3       34.35       51.39     12.30 o 
  21   5   3      124.35      113.32     14.76 o 
  23   5   3       17.99       16.40     17.32 o 
  25   5   3        0.01       -5.26     14.13 o 
  27   5   3       12.32        6.81     20.83 o 
 -32   6   3      505.25      615.32     34.41 o 
 -30   6   3       49.79       36.33     14.97 o 
 -28   6   3        0.88      -11.10     12.75 o 
 -26   6   3       63.08       61.60     11.62 o 
 -24   6   3     1189.13     1172.46     54.05 o 
 -22   6   3        7.24       -0.26     12.63 o 
 -20   6   3      107.52       93.76     14.30 o 
 -18   6   3      288.44      379.48     22.52 o 
 -16   6   3      137.92      152.20     16.65 o 
 -14   6   3      306.53      320.71     22.52 o 
 -12   6   3        2.17       31.86     12.37 o 
 -10   6   3     1483.03     1558.74     49.41 o 
  -8   6   3      114.65      130.32     21.81 o 
  -6   6   3     3848.18     4012.14     64.86 o 
  -4   6   3      885.99      864.75     35.90 o 
   0   6   3      391.52      348.27     17.95 o 
   2   6   3      390.67      554.14     17.53 o 
   4   6   3      414.24      528.11     29.29 o 
   6   6   3       17.56       27.78      8.98 o 
   8   6   3     2537.25     2580.39     52.70 o 
  10   6   3       17.72       -3.17      8.08 o 
  12   6   3      238.49      245.51     16.84 o 
  14   6   3      323.71      329.80     19.27 o 
  16   6   3       15.07       12.26     10.75 o 
  18   6   3      252.65      230.46     18.43 o 
  20   6   3       97.87       98.61     15.55 o 
  22   6   3        2.11       -9.82     18.04 o 
  24   6   3        0.68      -14.48     14.48 o 
  26   6   3       14.59       15.71     23.38 o 
 -31   7   3        1.42      -11.82     25.59 o 
 -29   7   3        2.57       -7.02     13.02 o 
 -27   7   3      118.44       32.24     22.24 o 
 -25   7   3        8.04      -24.71     24.71 o 
 -23   7   3       23.26        8.98     16.94 o 
 -21   7   3      551.19      636.55     48.24 o 
 -19   7   3        0.14        2.39     14.01 o 
 -17   7   3       49.64       67.89     19.80 o 
 -15   7   3      832.31      777.06     40.87 o 
 -13   7   3     1475.37     1398.39     52.80 o 
 -11   7   3      471.01      570.20     53.09 o 
  -9   7   3      459.74      601.67     48.98 o 
  -7   7   3        2.34       -7.44      9.78 o 
  -5   7   3      378.35      356.12     18.83 o 
  -3   7   3       56.48       26.08      9.41 o 
  -1   7   3       15.77        2.06     10.25 o 
   1   7   3       10.32        0.83      6.29 o 
   3   7   3      219.76      255.15     16.14 o 
   5   7   3       19.76       13.00     10.01 o 
   7   7   3      315.23      310.13     18.12 o 
   9   7   3      374.03      406.38     20.35 o 
  11   7   3      923.40      870.79     28.55 o 
  13   7   3       54.57       56.20     15.58 o 
  15   7   3      581.06      544.16     32.43 o 
  17   7   3      193.94      195.66     23.30 o 
  19   7   3       84.27       79.85     19.41 o 
  21   7   3        9.01       19.23     17.85 o 
  23   7   3       15.96        3.50     56.27 o 
  25   7   3       43.00       71.78     22.83 o 
 -30   8   3        3.60      -27.19     37.17 o 
 -28   8   3       25.63      -24.42     50.42 o 
 -26   8   3      102.97      122.79     28.63 o 
 -24   8   3       78.27       94.18     24.96 o 
 -22   8   3       91.26      115.11     21.15 o 
 -20   8   3       46.75       27.65     19.54 o 
 -18   8   3      161.74      133.97     34.69 o 
 -16   8   3       18.92      -23.17     23.17 o 
 -14   8   3      346.19      248.76     30.92 o 
 -12   8   3      251.82      201.52     25.49 o 
 -10   8   3      344.24      407.88     22.06 o 
  -8   8   3      179.24      198.21     16.48 o 
  -6   8   3      138.91      142.04     14.16 o 
  -4   8   3      462.26      481.93     24.73 o 
  -2   8   3       88.35       49.40     23.59 o 
   0   8   3     2467.85     2218.04     67.80 o 
   2   8   3      270.86      363.97     29.63 o 
   4   8   3      230.37      319.42     17.22 o 
   6   8   3       32.26       50.97     11.87 o 
   8   8   3        0.00        9.88     11.29 o 
  10   8   3       15.40       -8.44     10.85 o 
  12   8   3      637.19      662.80     33.41 o 
  14   8   3      499.91      491.92     32.74 o 
  16   8   3        4.30      -12.67     14.17 o 
  18   8   3      122.39      118.33     21.85 o 
  20   8   3        2.11       -2.77     23.98 o 
  22   8   3       31.02        8.94     17.99 o 
  24   8   3        0.09       39.18     21.35 o 
 -27   9   3       66.63       59.84     32.71 o 
 -25   9   3      100.26      120.59     28.98 o 
 -23   9   3      106.61      122.58     23.25 o 
 -21   9   3       33.22       48.10     22.03 o 
 -19   9   3       93.86      147.54     36.08 o 
 -17   9   3        0.87      -11.91     23.54 o 
 -15   9   3       15.43       -2.77     24.89 o 
 -13   9   3        7.76      -13.81     17.42 o 
 -11   9   3      139.20      149.41     15.41 o 
  -9   9   3      673.93      775.93     29.35 o 
  -7   9   3        9.94       -8.48      9.54 o 
  -5   9   3       32.80       26.65     18.10 o 
  -3   9   3     1635.95     1632.95     58.41 o 
  -1   9   3       12.86       18.13     18.21 o 
   1   9   3       53.81       40.42     19.12 o 
   3   9   3        9.35       -2.39     13.31 o 
   5   9   3       27.47        5.00     13.85 o 
   7   9   3        5.52       10.51     11.03 o 
   9   9   3      126.13      108.89     14.67 o 
  11   9   3        9.10        3.46     12.59 o 
  13   9   3      127.66      122.12     20.05 o 
  15   9   3        0.12       -5.68     14.86 o 
  17   9   3      211.80      178.77     38.94 o 
  19   9   3       23.50       -9.92     16.32 o 
  21   9   3        0.83       -2.71     17.82 o 
  23   9   3        4.63       -5.64     18.95 o 
 -26  10   3        7.70        2.54     38.57 o 
 -24  10   3        1.89       15.58     21.33 o 
 -22  10   3        9.70       -7.28     21.03 o 
 -20  10   3       36.37       38.20     52.86 o 
 -18  10   3      219.83      237.01     41.76 o 
 -16  10   3       50.48       34.31     27.00 o 
 -14  10   3       13.67       -5.26     13.24 o 
 -12  10   3       22.00       -2.02     18.37 o 
 -10  10   3      128.18      118.79     16.55 o 
  -8  10   3      232.89      215.46     15.26 o 
  -6  10   3      196.63      226.15     26.65 o 
  -4  10   3      140.13      167.10     25.08 o 
  -2  10   3      224.97      192.58     27.03 o 
   0  10   3       79.60       90.94     25.48 o 
   2  10   3        0.36       -7.80     17.05 o 
   4  10   3       15.08        5.48     16.35 o 
   6  10   3        0.06       -8.00     13.74 o 
   8  10   3       11.80        7.90     11.52 o 
  10  10   3      183.22      178.50     18.06 o 
  12  10   3       48.11       46.89     17.91 o 
  14  10   3        3.89      -13.69     15.42 o 
  16  10   3        0.53       -0.53     15.96 o 
  18  10   3       94.43       65.99     21.48 o 
  20  10   3        0.02        2.98     18.91 o 
 -25  11   3      134.83       97.03     41.83 o 
 -23  11   3       29.24       18.98     25.13 o 
 -21  11   3       16.22        1.96     24.59 o 
 -19  11   3       27.23       44.85     33.87 o 
 -17  11   3       51.35       34.21     16.35 o 
 -15  11   3        4.17        6.51     15.94 o 
 -13  11   3        0.44       -4.89     17.97 o 
 -11  11   3        1.14       16.04     13.90 o 
  -9  11   3      136.66      116.71     23.70 o 
  -7  11   3      320.08      354.63     47.80 o 
  -5  11   3      202.78      216.61     28.73 o 
  -3  11   3      249.17      292.47     40.81 o 
  -1  11   3       16.90       18.48     19.38 o 
   1  11   3       22.37       42.42     21.00 o 
   3  11   3      153.95      117.26     24.93 o 
   5  11   3      161.03      164.14     25.75 o 
   7  11   3       44.46       31.46     21.89 o 
   9  11   3       39.35       26.40     17.97 o 
  11  11   3       34.19       24.55     17.02 o 
  13  11   3       16.04       -8.33     18.99 o 
  15  11   3       60.91       90.06     22.27 o 
  17  11   3        9.05        2.87     18.96 o 
  19  11   3        0.27       19.90     20.48 o 
 -22  12   3        0.24       -6.69     27.24 o 
 -20  12   3       64.22       28.52     27.30 o 
 -18  12   3        2.61      -25.82     52.05 o 
 -16  12   3        0.10       18.84     18.07 o 
 -14  12   3        7.98       27.69     22.09 o 
 -12  12   3        2.14       31.77     20.22 o 
 -10  12   3        1.90       36.15     20.68 o 
  -8  12   3       29.07        6.96     20.68 o 
  -6  12   3       81.40       88.19     30.74 o 
  -4  12   3       26.56       34.32     21.52 o 
  -2  12   3       17.40       46.86     22.53 o 
   0  12   3      268.54      251.59     73.08 o 
   2  12   3       35.89        3.80     37.25 o 
   4  12   3       21.25        7.55     20.34 o 
   6  12   3      127.99      159.77     27.49 o 
   8  12   3       31.72       81.76     20.00 o 
  10  12   3        2.34       17.37     25.52 o 
  12  12   3      221.33      160.48     35.74 o 
  14  12   3       26.80       32.59     19.39 o 
  16  12   3        0.57        6.22     19.66 o 
 -19  13   3        1.16       11.29     18.33 o 
 -17  13   3        3.66       -0.46     22.62 o 
 -15  13   3       31.08       31.14     26.35 o 
 -13  13   3        1.90      -24.43     24.43 o 
 -11  13   3       35.07       25.82     22.70 o 
  -9  13   3        5.17       18.98     21.30 o 
  -7  13   3       18.99       39.74     22.86 o 
  -5  13   3       11.89        3.47     23.00 o 
  -3  13   3       17.59       36.69     24.15 o 
  -1  13   3        1.86       -8.86     20.52 o 
   1  13   3       23.89       -0.89     33.35 o 
   3  13   3      134.78      108.36     28.09 o 
   5  13   3       92.53      101.11     27.77 o 
   7  13   3        1.90       17.50     22.60 o 
   9  13   3        9.68      -12.95     26.28 o 
  11  13   3        0.08        6.27     25.98 o 
  13  13   3       30.86       72.02     30.34 o 
 -16  14   3        1.29       30.54     28.08 o 
 -14  14   3        2.51        4.36     26.85 o 
 -12  14   3        0.97      -23.12     26.20 o 
 -10  14   3        0.93       35.14     24.70 o 
  -8  14   3        0.24       19.83     29.70 o 
  -6  14   3        0.32       21.32     24.11 o 
  -4  14   3      123.09      156.94     31.90 o 
  -2  14   3        0.14       26.07     25.32 o 
   0  14   3        9.19        2.00     25.42 o 
   2  14   3        0.70       25.79     25.75 o 
   4  14   3        0.80      -23.20     23.20 o 
   6  14   3        7.89      -21.79     21.79 o 
   8  14   3        2.34      -25.33     28.72 o 
  10  14   3       27.21       70.66     34.27 o 
  -9  15   3       15.79       41.38     27.16 o 
  -7  15   3       18.12       26.08     27.51 o 
  -5  15   3       18.84       52.98     28.79 o 
  -3  15   3        3.68       55.69     29.26 o 
  -1  15   3        0.52        6.13     25.88 o 
   1  15   3        0.97        8.41     28.38 o 
   3  15   3        0.70        2.26     27.42 o 
 -34   0   4      133.22      182.95     36.08 o 
 -32   0   4       19.94       23.19     27.40 o 
 -30   0   4      229.59      192.51     29.88 o 
 -28   0   4      725.12      693.19     45.10 o 
 -26   0   4      596.97      587.08     38.80 o 
 -24   0   4      936.78      936.91     44.41 o 
 -22   0   4      464.67      411.52     28.74 o 
 -20   0   4        0.25        6.50     11.24 o 
 -18   0   4     1009.95     1001.78     38.81 o 
 -16   0   4      830.12      639.80     28.24 o 
 -14   0   4     1576.18     1796.49     52.66 o 
 -12   0   4     8517.17     8900.88    205.30 o 
 -10   0   4       96.45      126.26     12.23 o 
  -6   0   4      758.11      708.87     17.51 o 
  -4   0   4    16090.88    16129.92    265.55 o 
  -2   0   4      722.99      767.37     24.72 o 
   0   0   4     3527.87     3135.45     50.91 o 
   2   0   4     7584.40     7309.14    110.04 o 
   4   0   4     3424.18     4035.29     64.83 o 
   6   0   4       55.28       71.09      7.94 o 
   8   0   4     9068.65     9325.75    163.12 o 
  10   0   4      101.83      189.61     14.44 o 
  12   0   4      691.76      804.24     27.47 o 
  14   0   4      199.26      176.65     23.78 o 
  16   0   4     5099.75     4906.45    183.95 o 
  18   0   4      855.83      754.18     55.72 o 
  20   0   4        0.17       22.77     18.19 o 
  22   0   4      119.15      150.95     28.54 o 
  24   0   4       14.39       19.84     21.94 o 
  26   0   4        3.42       16.63     22.58 o 
  28   0   4        7.61       -8.01     24.23 o 
 -35   1   4       14.82       47.76     19.16 o 
 -33   1   4        2.82       19.33     15.57 o 
 -31   1   4       15.04       43.16     15.32 o 
 -29   1   4      400.92      378.04     26.40 o 
 -27   1   4      372.33      419.63     26.38 o 
 -25   1   4      160.02      161.05     20.91 o 
 -23   1   4      121.42      102.70     13.49 o 
 -21   1   4      439.74      398.62     19.84 o 
 -17   1   4      338.88      333.54     10.59 o 
 -15   1   4      163.18      201.18      7.71 o 
 -13   1   4      119.72      121.57      7.28 o 
 -11   1   4      556.63      722.83     16.21 o 
  -9   1   4     3588.78     3625.70     54.82 o 
  -7   1   4     3099.19     2707.29     36.53 o 
  -5   1   4     7447.20     7584.10    112.34 o 
  -3   1   4     3080.66     3008.79     33.94 o 
  -1   1   4      110.13      109.97      5.38 o 
   1   1   4     8220.92     8386.29     88.14 o 
   3   1   4      526.32      599.64     13.17 o 
   5   1   4       15.75       92.77      6.00 o 
   7   1   4     2560.23     2931.29     38.63 o 
   9   1   4      132.53       67.58      6.54 o 
  11   1   4        8.63       -2.08      6.00 o 
  13   1   4     2959.96     2754.73     47.05 o 
  15   1   4      572.88      579.40     22.79 o 
  17   1   4     2494.35     2619.71     57.99 o 
  19   1   4       26.24       17.61     13.08 o 
  21   1   4        6.62      -11.17     11.17 o 
  23   1   4        0.08       -1.91     13.87 o 
  25   1   4      288.05      387.12     30.98 o 
  27   1   4        6.47       35.95     17.79 o 
 -34   2   4       19.38       72.90     18.97 o 
 -32   2   4        1.11       15.58     14.64 o 
 -30   2   4       18.68        5.67     13.31 o 
 -28   2   4       85.17       65.11     14.48 o 
 -26   2   4       66.75       62.66     13.82 o 
 -24   2   4       12.21        7.08      9.90 o 
 -22   2   4       84.24       63.81     11.42 o 
 -20   2   4      328.03      304.67     14.34 o 
 -18   2   4        0.05        6.04      6.69 o 
 -16   2   4     1204.07     1161.99     26.34 o 
 -14   2   4      195.23      175.63      8.55 o 
 -12   2   4     1650.54     2009.10     38.60 o 
 -10   2   4      584.12      537.09     17.26 o 
  -8   2   4        1.15        1.92      2.95 o 
  -6   2   4     2745.28     2985.19     45.14 o 
  -4   2   4    32006.12    30554.33    388.39 o 
  -2   2   4     1490.46     1324.58     17.55 o 
   0   2   4     1190.01      517.04     28.90 o 
   2   2   4     2075.72     2088.74     28.53 o 
   4   2   4     2129.75     2958.40     33.93 o 
   6   2   4     1546.32     1540.33     22.34 o 
   8   2   4       40.41       31.52      5.56 o 
  10   2   4      167.84      136.34     11.83 o 
  12   2   4     1280.32     1389.44     39.31 o 
  14   2   4      546.24      527.62     20.81 o 
  16   2   4       14.32        6.63      9.34 o 
  18   2   4      114.77      160.22     14.91 o 
  20   2   4       46.22       20.55     18.33 o 
  22   2   4       67.30       48.67     17.10 o 
  24   2   4       33.53       10.33     13.41 o 
  26   2   4       96.67       95.37     17.85 o 
 -33   3   4       65.45       88.94     19.37 o 
 -31   3   4        1.29       -6.02     25.85 o 
 -29   3   4       10.86       23.85     13.53 o 
 -27   3   4       21.32       13.54     11.13 o 
 -25   3   4        1.68       -8.17      8.17 o 
 -23   3   4       46.14       49.05      9.70 o 
 -21   3   4      210.25      196.92     11.36 o 
 -19   3   4      356.44      353.92     17.95 o 
 -17   3   4      112.47      141.57     10.82 o 
 -15   3   4     4986.91     4919.20     87.36 o 
 -13   3   4      423.53      346.57     14.06 o 
 -11   3   4      461.37      647.42     29.48 o 
  -9   3   4        5.77        8.17      5.02 o 
  -7   3   4     5956.71     5689.20     72.91 o 
  -5   3   4       33.66       89.95      7.27 o 
  -1   3   4      487.86      299.38     35.55 o 
   1   3   4       14.27        6.90      5.93 o 
   3   3   4    12145.70    12334.54    162.92 o 
   5   3   4        2.99       15.69      4.53 o 
   7   3   4     3223.05     3391.39     46.08 o 
   9   3   4       92.68      104.86     10.54 o 
  11   3   4      725.99      693.66     21.32 o 
  13   3   4      128.10      140.37     12.47 o 
  15   3   4     3787.53     3519.20     62.28 o 
  17   3   4       84.24       82.85     12.52 o 
  19   3   4       49.52       48.52     12.01 o 
  21   3   4        1.98        9.64     11.96 o 
  23   3   4       24.34       51.84     15.65 o 
  25   3   4        2.97        9.60     15.54 o 
  27   3   4       15.67       10.31     15.67 o 
 -34   4   4       34.32       60.47     18.87 o 
 -32   4   4       33.59       53.07     17.30 o 
 -30   4   4        3.28       -3.32     11.50 o 
 -28   4   4      119.17      123.76     15.79 o 
 -26   4   4      247.86      214.47     19.34 o 
 -24   4   4        3.44        6.84      8.12 o 
 -22   4   4      556.52      578.64     25.22 o 
 -20   4   4      644.80      633.47     20.42 o 
 -18   4   4      498.07      505.53     30.61 o 
 -16   4   4      272.33      315.03     15.47 o 
 -14   4   4      257.40      324.82     15.74 o 
 -12   4   4     9397.14     9685.08    136.41 o 
 -10   4   4    14200.06    14343.07    265.41 o 
  -8   4   4     2628.61     2682.74     50.49 o 
  -6   4   4        2.22        1.98      5.79 o 
  -4   4   4     3112.29     3612.04     68.28 o 
  -2   4   4      915.26      984.76     22.25 o 
   0   4   4     1381.74     1776.24     34.15 o 
   2   4   4      666.07      674.92     18.10 o 
   4   4   4        0.01       -3.42      3.67 o 
   6   4   4      132.32       92.75     10.82 o 
   8   4   4     1568.58     1542.74     34.94 o 
  10   4   4      642.24      658.39     25.50 o 
  12   4   4      738.64      737.30     22.76 o 
  14   4   4       61.26       54.72     10.83 o 
  16   4   4      345.85      388.34     20.00 o 
  18   4   4       52.78       62.07     12.46 o 
  20   4   4        1.66        0.90     10.77 o 
  22   4   4        1.03      -11.19     11.45 o 
  24   4   4       78.92      107.13     22.14 o 
  26   4   4       63.76      107.69     23.49 o 
 -33   5   4       79.09       87.98     18.87 o 
 -31   5   4        0.31       23.84     14.10 o 
 -29   5   4       21.59       20.73     12.96 o 
 -27   5   4       45.39       34.09     11.43 o 
 -25   5   4        2.28       -4.59     13.76 o 
 -23   5   4       12.20       19.86     16.82 o 
 -21   5   4       99.01       93.19     14.62 o 
 -19   5   4      199.48      180.24     13.84 o 
 -17   5   4      286.25      339.06     18.35 o 
 -15   5   4     3197.47     3245.95     58.27 o 
 -13   5   4        2.16        0.20     11.22 o 
 -11   5   4     1016.91     1081.02     41.18 o 
  -9   5   4     5173.80     5580.93    106.16 o 
  -7   5   4     5605.00     5849.53     81.03 o 
  -5   5   4        6.69        9.42      8.13 o 
  -3   5   4      239.45      254.30     17.14 o 
  -1   5   4      166.81      178.90     13.48 o 
   1   5   4      441.50      347.37     13.74 o 
   3   5   4      147.03      223.52     18.70 o 
   5   5   4      108.24      158.66     19.61 o 
   7   5   4      782.99      791.93     24.96 o 
   9   5   4        9.14       11.04      5.53 o 
  11   5   4      437.05      494.83     17.92 o 
  13   5   4        5.12        4.49      9.17 o 
  15   5   4      477.41      537.74     21.87 o 
  17   5   4      257.38      252.73     17.68 o 
  19   5   4       32.46       59.72     12.62 o 
  21   5   4       19.55       21.11     14.81 o 
  23   5   4        5.09       -7.72     18.93 o 
  25   5   4        3.14       -7.15     15.62 o 
 -32   6   4       25.83       54.64     21.05 o 
 -30   6   4        1.14        5.49     14.28 o 
 -28   6   4        4.66        1.98      9.73 o 
 -26   6   4       22.38       -1.43     14.09 o 
 -24   6   4        0.56       12.88     13.71 o 
 -22   6   4       29.27        1.13     10.75 o 
 -20   6   4       27.03       13.44     10.47 o 
 -18   6   4     1265.19     1291.52     36.13 o 
 -16   6   4      222.68      283.09     21.94 o 
 -14   6   4       11.81       -4.39     12.24 o 
 -12   6   4     1136.36     1062.40     36.35 o 
 -10   6   4       14.00       20.57     11.79 o 
  -8   6   4       89.18       80.19     16.98 o 
  -6   6   4     2065.21     2285.22     49.54 o 
  -4   6   4       31.25       58.12     12.88 o 
  -2   6   4     1098.19      795.48     38.45 o 
   0   6   4      253.40      263.25     15.56 o 
   2   6   4      915.86      880.34     37.69 o 
   4   6   4      112.86      116.96     14.77 o 
   6   6   4      317.82      259.71     20.61 o 
   8   6   4      982.60     1108.26     31.69 o 
  10   6   4      116.51      117.65     14.12 o 
  12   6   4      347.08      354.96     19.74 o 
  14   6   4      580.78      517.12     26.41 o 
  16   6   4       12.37       22.84     13.14 o 
  18   6   4      131.68      148.41     44.77 o 
  20   6   4        0.69       -9.91     15.44 o 
  22   6   4       71.81       37.72     17.25 o 
  24   6   4       25.38       16.50     17.71 o 
 -31   7   4        1.75        4.46     16.90 o 
 -29   7   4        8.40        2.92     29.81 o 
 -27   7   4        0.60       -3.83     19.87 o 
 -25   7   4       50.79       39.26     17.83 o 
 -23   7   4       55.75       82.63     19.58 o 
 -21   7   4      411.83      423.26     23.37 o 
 -19   7   4      432.54      465.58     24.85 o 
 -17   7   4      483.36      413.55     30.04 o 
 -15   7   4        2.68      -16.99     16.99 o 
 -13   7   4     1236.98     1360.77     52.33 o 
  -9   7   4       68.52       88.01      8.99 o 
  -7   7   4       50.15       34.42     11.03 o 
  -5   7   4     1900.22     2102.73     47.18 o 
  -1   7   4      934.92     1063.65     29.64 o 
   1   7   4      567.32      553.77     77.23 o 
   3   7   4        5.73       -0.38      6.34 o 
   5   7   4        3.55       -5.08     10.58 o 
   7   7   4      286.33      286.75     19.10 o 
   9   7   4        3.49        2.58     10.71 o 
  11   7   4     1235.24     1266.54     40.31 o 
  13   7   4      952.60      938.95     41.56 o 
  15   7   4        0.98       -4.85     14.77 o 
  17   7   4        6.56       31.91     17.26 o 
  19   7   4        6.82       -5.57     24.69 o 
  21   7   4        0.09        1.54     17.22 o 
  23   7   4       45.39       82.04     23.98 o 
 -30   8   4       11.86       20.33     36.35 o 
 -28   8   4        0.93       29.66     23.32 o 
 -26   8   4       37.01       48.21     35.67 o 
 -24   8   4      196.45      180.38     30.01 o 
 -22   8   4       97.56      133.84     29.74 o 
 -20   8   4      116.85       85.59     22.24 o 
 -18   8   4      109.72       85.68     24.64 o 
 -16   8   4      232.60      234.22     37.98 o 
 -14   8   4       37.48       67.01     20.26 o 
 -12   8   4       73.50       68.98     20.20 o 
 -10   8   4       85.75       75.18     13.55 o 
  -8   8   4        9.38        3.55     18.31 o 
  -6   8   4      371.08      444.87     31.07 o 
  -4   8   4       23.84       10.86     14.95 o 
  -2   8   4      508.66      562.26     27.83 o 
   0   8   4        1.31      -14.32     19.98 o 
   2   8   4      397.68      376.25     24.51 o 
   4   8   4      192.12      209.46     15.03 o 
   6   8   4      197.49      223.00     18.05 o 
   8   8   4      239.32      261.03     18.40 o 
  10   8   4        3.54      -10.90     10.90 o 
  12   8   4      918.93      952.16     36.15 o 
  14   8   4        6.67      -11.68     14.52 o 
  16   8   4       23.16        8.41     35.39 o 
  18   8   4        6.32        5.84     22.80 o 
  20   8   4      122.34      115.60     23.93 o 
  22   8   4        4.42      -16.71     18.64 o 
 -29   9   4       61.45      106.11     29.27 o 
 -27   9   4      113.85       89.88     26.85 o 
 -25   9   4       15.99       31.41     21.78 o 
 -23   9   4      104.57      131.82     27.86 o 
 -21   9   4      499.86      535.05     32.68 o 
 -19   9   4      142.27      120.81     29.40 o 
 -17   9   4       40.14        5.08     25.84 o 
 -15   9   4       86.32       50.92     27.30 o 
 -13   9   4      926.81      988.97     46.52 o 
 -11   9   4        0.55      -11.25     11.25 o 
  -9   9   4       88.18       81.59     14.68 o 
  -7   9   4      509.28      545.58     24.14 o 
  -5   9   4      719.57      776.89     35.46 o 
  -3   9   4        4.17       15.34     21.96 o 
  -1   9   4       40.75       22.90     24.54 o 
   1   9   4      544.26      481.96     35.93 o 
   3   9   4       88.12       90.86     25.64 o 
   5   9   4        0.60       14.91      9.75 o 
   7   9   4      127.02      154.64     15.79 o 
   9   9   4      159.76      155.19     16.91 o 
  11   9   4        3.82       -5.31     16.88 o 
  13   9   4       44.65       39.94     17.71 o 
  15   9   4       95.13       91.54     43.96 o 
  17   9   4       30.02       42.85     20.06 o 
  19   9   4       43.06       24.37     19.93 o 
  21   9   4       21.40       24.74     19.97 o 
 -26  10   4        4.52      -32.08     32.08 o 
 -24  10   4        4.83      -11.51     32.63 o 
 -22  10   4       47.19       59.38     23.27 o 
 -20  10   4        3.90      -12.60     20.78 o 
 -18  10   4        2.08      -17.87     25.82 o 
 -16  10   4        6.86        1.25     27.12 o 
 -14  10   4       23.64       16.19     18.29 o 
 -12  10   4      440.17      448.59     31.27 o 
 -10  10   4       11.60       14.87     11.18 o 
  -8  10   4        1.08       -1.31     23.81 o 
  -6  10   4      196.21      243.22     27.94 o 
  -4  10   4       53.28       33.69     21.78 o 
  -2  10   4      626.65      585.43     40.67 o 
   0  10   4       99.92      120.13     24.50 o 
   2  10   4        4.40       16.40     22.41 o 
   4  10   4       99.50       93.72     18.47 o 
   6  10   4        0.31       -0.78     14.44 o 
   8  10   4      185.00      179.00     16.76 o 
  10  10   4      170.97      142.55     19.03 o 
  12  10   4      462.64      444.65     32.87 o 
  14  10   4        2.31       -9.40     17.46 o 
  16  10   4        8.31       30.95     19.48 o 
  18  10   4        2.05       20.44     19.66 o 
  20  10   4       43.11       71.84     38.16 o 
 -25  11   4        0.30      -25.94     32.48 o 
 -23  11   4       86.07      111.77     61.69 o 
 -21  11   4       48.50       73.23     27.26 o 
 -19  11   4        1.19       18.57     32.78 o 
 -17  11   4       17.98       40.03     12.36 o 
 -15  11   4        0.27       -4.05     15.98 o 
 -13  11   4       13.40        5.41     16.28 o 
 -11  11   4        9.23       16.66     13.32 o 
  -9  11   4       13.72       -6.66     17.91 o 
  -7  11   4       46.50       19.80     19.98 o 
  -5  11   4      124.79      127.62     38.67 o 
  -3  11   4      399.84      342.31     34.73 o 
  -1  11   4        4.10       18.16     20.20 o 
   1  11   4        2.12      -14.42     28.55 o 
   3  11   4       54.36       86.56     23.67 o 
   5  11   4       45.52       47.16     21.25 o 
   7  11   4       60.07       51.23     18.17 o 
   9  11   4        0.52      -15.22     15.22 o 
  11  11   4       28.23       30.41     17.26 o 
  13  11   4      188.80      192.69     25.95 o 
  15  11   4        5.19       15.67     20.17 o 
  17  11   4        5.77        3.74     19.81 o 
 -22  12   4        6.80      -15.77     25.57 o 
 -20  12   4      111.63      127.76     19.83 o 
 -18  12   4       42.89       43.06     19.82 o 
 -16  12   4       19.69       32.97     32.29 o 
 -14  12   4        0.21      -14.08     16.50 o 
 -12  12   4       84.91       88.73     23.74 o 
 -10  12   4        4.65       -8.48     26.27 o 
  -8  12   4       12.72       34.72     21.22 o 
  -6  12   4      131.15       97.42     28.31 o 
  -4  12   4       78.67       95.31     25.67 o 
  -2  12   4        1.59      -17.68     20.05 o 
   0  12   4       51.00       72.43     24.51 o 
   2  12   4       96.35       82.06     25.64 o 
   4  12   4       37.68        7.35     21.14 o 
   6  12   4        0.16       -3.01     41.94 o 
   8  12   4        1.13       34.24     19.36 o 
  10  12   4        4.14       16.70     21.28 o 
  12  12   4        0.22       52.31     28.34 o 
  14  12   4       77.59       81.09     31.04 o 
  16  12   4       11.79        3.23     30.80 o 
 -19  13   4       25.18       14.56     19.69 o 
 -17  13   4       18.96       59.18     26.62 o 
 -15  13   4        2.66       37.91     27.96 o 
 -13  13   4        8.01       -9.56     27.24 o 
 -11  13   4       21.74       12.99     22.41 o 
  -9  13   4       30.22       30.29     23.67 o 
  -7  13   4        0.13      -18.93     19.27 o 
  -5  13   4        9.90       31.44     22.53 o 
  -3  13   4        3.18       44.98     57.95 o 
  -1  13   4       31.29       32.66     48.19 o 
   1  13   4        6.98       25.31     23.01 o 
   3  13   4       34.86       32.98     23.65 o 
   5  13   4      138.89      144.51     31.33 o 
   7  13   4        0.22       -6.18     21.53 o 
   9  13   4        0.25       27.43     27.93 o 
  11  13   4        0.16        1.64     27.50 o 
  13  13   4       19.00        8.52     30.43 o 
 -16  14   4        0.28       -9.83     25.54 o 
 -14  14   4        0.07      -14.86     28.90 o 
 -12  14   4        0.05        2.80     30.29 o 
 -10  14   4       18.07       19.81     24.95 o 
  -8  14   4       17.99      -11.57     45.37 o 
  -6  14   4       46.05       46.48     26.19 o 
  -4  14   4       30.79       48.20     27.44 o 
  -2  14   4        9.10       12.05     39.76 o 
   0  14   4      113.90      108.13     31.89 o 
   2  14   4        0.77        4.51     26.74 o 
   4  14   4        0.92        1.31     24.92 o 
   6  14   4        4.62       23.61     36.78 o 
   8  14   4       11.36      -23.81     26.73 o 
  -9  15   4        6.46        4.58     25.51 o 
  -7  15   4        7.55        0.72     27.12 o 
  -5  15   4       11.31        0.36     29.74 o 
  -3  15   4        6.60        4.27     26.84 o 
  -1  15   4        6.19       -5.28     25.50 o 
   1  15   4        0.00       11.42     26.01 o 
 -35   1   5        0.69       15.32     16.95 o 
 -33   1   5        5.65        2.23     16.04 o 
 -31   1   5      218.73      254.76     23.85 o 
 -29   1   5        0.03        1.08     17.69 o 
 -27   1   5      108.95      133.27     16.57 o 
 -25   1   5       13.63       11.11     10.16 o 
 -23   1   5       42.74       41.35     10.89 o 
 -21   1   5      103.58       78.62     11.64 o 
 -17   1   5     4832.20     4664.10     65.38 o 
 -15   1   5     1398.30     1323.87     28.92 o 
 -13   1   5     8705.95     9731.47    124.89 o 
 -11   1   5     8048.17     8912.95    114.74 o 
  -9   1   5     1754.08     1234.42     21.91 o 
  -7   1   5       32.61       23.73      9.99 o 
  -5   1   5    24783.22    24152.93    311.78 o 
  -3   1   5     3631.28     3436.68     39.42 o 
  -1   1   5     1699.34     1361.55     20.76 o 
   1   1   5      813.88      958.23     16.85 o 
   3   1   5     4362.53     5824.08     64.56 o 
   5   1   5     3483.42     3409.45     39.01 o 
   7   1   5     1395.15     1464.54     24.16 o 
   9   1   5      154.74      215.98     10.37 o 
  11   1   5     3009.97     3148.75     48.09 o 
  13   1   5      946.05      800.06     23.25 o 
  15   1   5     3322.17     3033.12     61.06 o 
  17   1   5       12.36        3.46     16.35 o 
  19   1   5       91.31      114.44     16.78 o 
  21   1   5        2.18       -8.24     14.44 o 
  23   1   5       22.32       33.32     16.69 o 
  25   1   5        6.29       12.73     16.48 o 
 -34   2   5       44.54       48.24     21.87 o 
 -32   2   5      261.84      259.27     24.80 o 
 -30   2   5      161.00      140.06     18.88 o 
 -28   2   5      408.69      469.09     37.47 o 
 -26   2   5       13.04       -4.42     10.47 o 
 -24   2   5       80.33       74.23     12.62 o 
 -22   2   5      463.32      468.57     21.64 o 
 -20   2   5      109.09       79.24     15.90 o 
 -18   2   5      158.26      149.69      8.31 o 
 -16   2   5     3037.49     3052.64     42.76 o 
 -14   2   5      611.76      655.81     14.47 o 
 -12   2   5     8499.96     9533.80    103.64 o 
 -10   2   5     2976.26     3137.98     43.14 o 
  -8   2   5     1278.21     1760.51     33.10 o 
  -6   2   5     1415.35     1650.89     32.55 o 
  -4   2   5     6030.10     5879.77     63.43 o 
  -2   2   5      302.56      228.59     10.25 o 
   0   2   5     1353.80     1641.45     23.62 o 
   2   2   5      457.18      545.60     12.27 o 
   4   2   5      711.47      641.56     12.50 o 
   6   2   5      651.68      807.18     15.97 o 
   8   2   5     6417.28     6897.28     77.66 o 
  10   2   5      650.03      698.24     17.28 o 
  12   2   5     1907.83     1611.25     38.61 o 
  14   2   5      144.93      172.40     15.73 o 
  16   2   5     1267.71     1171.61     51.82 o 
  18   2   5        2.97        9.94     10.42 o 
  20   2   5       14.86       33.45     14.81 o 
  22   2   5       19.43       19.89     19.97 o 
  24   2   5        0.06       -5.25     12.90 o 
  26   2   5        3.02        7.82     15.74 o 
 -35   3   5        6.95       17.72     17.19 o 
 -33   3   5       23.74       21.90     24.77 o 
 -31   3   5       33.94       41.87     14.92 o 
 -29   3   5       11.03       22.00     12.33 o 
 -27   3   5        4.47        2.41     10.98 o 
 -25   3   5        2.01       -1.56      9.54 o 
 -23   3   5       66.08       79.34     10.47 o 
 -21   3   5      396.55      364.32     17.65 o 
 -19   3   5      128.84      124.98     14.53 o 
 -17   3   5      216.34      236.38     16.49 o 
 -15   3   5       36.26       23.48      6.15 o 
 -13   3   5     1835.03     1960.10     33.00 o 
 -11   3   5     3026.58     3359.93    113.22 o 
  -9   3   5     1851.50     1899.43     26.39 o 
  -7   3   5      532.83      541.74     13.62 o 
  -5   3   5     5436.33     5116.66     85.65 o 
  -3   3   5       57.59       85.10      8.45 o 
  -1   3   5     2184.51     2326.50     33.83 o 
   1   3   5      410.05      407.89     11.23 o 
   3   3   5      278.67      249.92      9.20 o 
   5   3   5      579.38      412.20     15.31 o 
   7   3   5       40.37       46.75      6.59 o 
   9   3   5      614.99      686.14     20.17 o 
  11   3   5        7.36        0.36      7.43 o 
  13   3   5      114.65      108.61     12.59 o 
  15   3   5      157.80      130.96     13.62 o 
  17   3   5       21.42        8.32     10.22 o 
  19   3   5       88.26       72.86     13.59 o 
  21   3   5       48.75       -7.51     19.61 o 
  23   3   5       53.72       50.49     16.59 o 
  25   3   5       10.61       37.10     18.62 o 
 -34   4   5       93.88      155.32     22.49 o 
 -32   4   5       14.77       25.45     15.44 o 
 -30   4   5       10.75       11.75     12.69 o 
 -28   4   5      177.56      185.09     18.45 o 
 -26   4   5        5.29        1.38      9.46 o 
 -24   4   5        8.23       16.18     19.71 o 
 -22   4   5      424.57      448.71     26.65 o 
 -20   4   5       43.89       35.42     10.25 o 
 -18   4   5     1274.31     1281.82     31.47 o 
 -16   4   5      537.02      514.71     16.94 o 
 -14   4   5     3075.65     3211.71     60.16 o 
 -12   4   5     3661.65     3926.84     62.30 o 
 -10   4   5     9391.49    10311.85    370.08 o 
  -8   4   5     3547.14     3555.37     48.67 o 
  -6   4   5     6726.28     7142.41     98.47 o 
  -4   4   5     3817.96     4248.69    115.16 o 
  -2   4   5       89.22      111.15      8.66 o 
   0   4   5       11.56       -4.56      4.68 o 
   2   4   5     1950.47     1999.59     29.18 o 
   4   4   5      892.47      711.85     14.33 o 
   6   4   5       65.68       85.09      9.92 o 
   8   4   5      686.91      710.00     22.75 o 
  10   4   5     1438.51     1406.62     34.85 o 
  12   4   5      138.43      106.04     12.61 o 
  14   4   5      393.65      320.41     18.25 o 
  16   4   5     1326.66     1299.55     35.91 o 
  18   4   5       85.51       97.12     14.05 o 
  20   4   5       26.07       13.95     14.87 o 
  22   4   5       21.23       21.66     13.51 o 
  24   4   5        5.71      -16.37     18.82 o 
 -33   5   5        5.13        2.17     14.77 o 
 -31   5   5        4.99        0.21     12.87 o 
 -29   5   5       27.31       16.46     16.96 o 
 -27   5   5        2.97       -7.93      8.98 o 
 -25   5   5       34.69       46.58     15.30 o 
 -23   5   5        0.35       -7.88     12.53 o 
 -21   5   5      216.35      218.22     15.88 o 
 -19   5   5     1536.49     1527.05     31.59 o 
 -17   5   5      865.52      841.63     27.59 o 
 -15   5   5        2.12       -2.59      9.27 o 
 -13   5   5      696.79      661.49     21.18 o 
 -11   5   5     1332.90     1250.47     36.78 o 
  -9   5   5     3077.07     3246.84     42.59 o 
  -7   5   5     3899.04     3783.84     65.99 o 
  -5   5   5      598.12      758.33     37.52 o 
  -3   5   5       14.79       15.60      7.47 o 
  -1   5   5        8.28       -5.00      5.00 o 
   1   5   5      116.53       51.43      9.16 o 
   3   5   5       18.26       29.48      6.99 o 
   5   5   5      102.78      154.06     14.60 o 
   7   5   5      293.61      335.72     15.09 o 
   9   5   5     3200.64     3071.49     46.14 o 
  11   5   5     1630.94     1520.37     31.32 o 
  13   5   5      615.46      603.80     32.91 o 
  15   5   5        4.42       -7.27     14.29 o 
  17   5   5       44.59       30.45     14.11 o 
  19   5   5       50.79       44.65     16.44 o 
  21   5   5       29.41       46.79     17.78 o 
  23   5   5        1.08      -15.64     16.28 o 
  25   5   5        2.96      -14.63     19.27 o 
 -32   6   5        0.05       -8.98     12.97 o 
 -30   6   5       26.69       20.55     30.05 o 
 -28   6   5        0.01      -10.48     15.21 o 
 -26   6   5      294.42      368.02     34.42 o 
 -24   6   5        2.46        6.83     16.84 o 
 -22   6   5      200.19      203.67     16.99 o 
 -20   6   5       86.41       81.07     12.97 o 
 -18   6   5       13.94        6.94     10.95 o 
 -16   6   5      357.20      325.44     20.44 o 
 -14   6   5     2352.05     2777.77     51.55 o 
 -12   6   5       46.58       46.36     10.93 o 
 -10   6   5      915.63     1106.54     20.84 o 
  -8   6   5     1107.05      904.61     35.37 o 
  -6   6   5     2115.49     2085.41     47.77 o 
  -4   6   5      283.44      290.42     15.91 o 
  -2   6   5     1997.82     2020.41     47.84 o 
   0   6   5        0.13       17.11      9.93 o 
   2   6   5      372.78      350.76     15.99 o 
   4   6   5       91.42      158.53     17.00 o 
   6   6   5       21.37       14.16     10.38 o 
   8   6   5       96.84      112.84     13.95 o 
  10   6   5        8.09        7.05     12.63 o 
  12   6   5      282.92      228.84     17.57 o 
  14   6   5        5.10        2.64     12.28 o 
  16   6   5       89.16       92.33     16.81 o 
  18   6   5      129.00      103.74     17.67 o 
  20   6   5       22.05       12.48     15.79 o 
  22   6   5        0.72      -15.31     15.31 o 
  24   6   5       28.51       35.06     19.21 o 
 -31   7   5        7.20        6.29     36.94 o 
 -29   7   5       25.65       21.92     35.19 o 
 -27   7   5        2.70       33.67     22.36 o 
 -25   7   5        2.12       18.55     12.04 o 
 -23   7   5      521.00      551.82     28.30 o 
 -21   7   5        4.75       -2.64     11.08 o 
 -19   7   5       11.63        7.22     11.68 o 
 -17   7   5       54.64       39.65     12.94 o 
 -15   7   5      763.89      765.74     47.47 o 
 -13   7   5     3176.38     3333.36     91.10 o 
 -11   7   5     1340.44     1668.48     33.57 o 
  -9   7   5      101.39      130.92     15.74 o 
  -7   7   5      250.57      280.31     18.50 o 
  -5   7   5     1735.38     2103.70     58.74 o 
  -3   7   5      179.72      278.10     35.80 o 
  -1   7   5      486.97      495.64     22.63 o 
   1   7   5      157.13      141.30     17.09 o 
   3   7   5      416.03      330.46     18.04 o 
   5   7   5       33.97       10.76     13.83 o 
   7   7   5       78.89       74.16     13.55 o 
   9   7   5     1053.28     1023.22     32.60 o 
  11   7   5      315.44      270.74     22.03 o 
  13   7   5        3.32        0.30     14.57 o 
  15   7   5      190.24      157.73     23.19 o 
  17   7   5      235.28      213.03     27.05 o 
  19   7   5        7.90      -11.10     17.43 o 
  21   7   5        6.94       10.08     19.53 o 
  23   7   5       29.86       35.99     22.15 o 
 -30   8   5       20.51       16.93     28.93 o 
 -28   8   5       58.63       49.14     25.11 o 
 -26   8   5       20.50        9.48     14.45 o 
 -24   8   5       23.64        2.60     14.34 o 
 -22   8   5      126.83      178.72     20.56 o 
 -20   8   5       14.79      -13.07     13.07 o 
 -18   8   5        9.20        3.23     14.19 o 
 -16   8   5      246.38      249.46     28.53 o 
 -14   8   5      282.37      295.92     48.22 o 
 -12   8   5      650.58      587.93     24.51 o 
 -10   8   5      250.07      305.39     19.97 o 
  -8   8   5      696.13      590.16     30.31 o 
  -6   8   5        6.02       21.59     11.62 o 
  -4   8   5       32.49      -14.74     18.41 o 
  -2   8   5      185.42      256.68     21.65 o 
   0   8   5       19.95        6.53     13.84 o 
   2   8   5       68.42      113.01     17.93 o 
   4   8   5       17.65        0.82     10.93 o 
   6   8   5        4.25       -5.24     10.93 o 
   8   8   5       41.25       41.55     13.96 o 
  10   8   5       57.78       55.31     30.17 o 
  12   8   5       57.36       43.94     15.65 o 
  14   8   5       38.25       18.29     17.31 o 
  16   8   5       12.19        8.74     17.04 o 
  18   8   5       24.16       23.54     18.90 o 
  20   8   5       11.68       -9.08     19.53 o 
  22   8   5        0.60      -16.11     44.25 o 
 -29   9   5       82.12       38.59     23.95 o 
 -27   9   5        0.27       15.34     30.77 o 
 -25   9   5      240.59      235.45     30.32 o 
 -23   9   5       36.60       10.29     19.77 o 
 -21   9   5       17.14       -8.96     30.71 o 
 -19   9   5       16.48        4.24     20.44 o 
 -17   9   5        9.26      -25.53     36.24 o 
 -15   9   5      196.31      163.50     34.80 o 
 -13   9   5      570.23      603.02     26.94 o 
 -11   9   5      184.78      162.94     29.21 o 
  -9   9   5        9.06       10.41     12.25 o 
  -7   9   5      153.24      132.46     14.55 o 
  -5   9   5      104.94      100.50     17.40 o 
  -3   9   5      546.61      534.04     30.23 o 
  -1   9   5      153.00      146.15     48.22 o 
   1   9   5      174.63      160.65     24.59 o 
   3   9   5        6.73       21.57     14.54 o 
   5   9   5      228.63      252.28     16.32 o 
   7   9   5      382.35      389.10     22.08 o 
   9   9   5        3.49        4.35     12.37 o 
  11   9   5       78.87       49.98     16.03 o 
  13   9   5      310.70      235.01     27.46 o 
  15   9   5       10.34        3.68     18.16 o 
  17   9   5       10.77        7.62     18.76 o 
  19   9   5        4.46       -0.90     18.21 o 
 -28  10   5        2.96      -13.99     36.18 o 
 -26  10   5        2.69      -10.15     21.75 o 
 -24  10   5       65.34       82.94     24.22 o 
 -22  10   5        4.91        8.07     26.77 o 
 -20  10   5        3.21        4.36     20.25 o 
 -18  10   5       25.41       24.51     22.17 o 
 -16  10   5        1.77       13.84     13.27 o 
 -14  10   5       63.18       76.43     16.87 o 
 -12  10   5      198.11      202.50     18.93 o 
 -10  10   5       55.73       40.77     14.03 o 
  -8  10   5       43.46       38.92     15.07 o 
  -6  10   5       14.43       23.80     14.50 o 
  -4  10   5        0.56       -1.54     16.54 o 
  -2  10   5        4.09      -12.81     17.56 o 
   0  10   5        9.07       -8.12     17.06 o 
   2  10   5        0.04       15.79     18.38 o 
   4  10   5      191.35      187.52     22.50 o 
   6  10   5        0.81        4.57     15.24 o 
   8  10   5      301.61      293.61     28.96 o 
  10  10   5       84.78      103.30     18.80 o 
  12  10   5        9.35       14.27     15.41 o 
  14  10   5       15.33        0.38     17.76 o 
  16  10   5       13.85       11.23     21.27 o 
  18  10   5       14.97      -10.57     38.95 o 
 -25  11   5       10.44      -34.47     34.47 o 
 -23  11   5       13.67       30.24     24.58 o 
 -21  11   5       10.10       -5.45     23.53 o 
 -19  11   5       24.87       28.09     24.88 o 
 -17  11   5       16.29      -14.19     14.19 o 
 -15  11   5        0.00        6.20     15.49 o 
 -13  11   5       51.27      107.85     15.75 o 
 -11  11   5        6.25        2.78     14.40 o 
  -9  11   5       61.01       47.01     35.49 o 
  -7  11   5       29.78       42.25     39.38 o 
  -5  11   5       15.44       -0.02     18.97 o 
  -3  11   5       53.10       67.29     23.00 o 
  -1  11   5      242.41      249.06     31.80 o 
   1  11   5      185.59      224.32     30.87 o 
   3  11   5      138.25      136.92     40.69 o 
   5  11   5        4.24       -3.14     26.16 o 
   7  11   5       25.82       36.58     18.59 o 
   9  11   5       75.33       69.87     23.79 o 
  11  11   5        0.20       -2.35     19.85 o 
  13  11   5       42.30       22.53     19.63 o 
  15  11   5        8.45      -16.39     22.89 o 
  17  11   5        2.73      -21.77     21.77 o 
 -22  12   5      110.27      128.07     55.72 o 
 -20  12   5       42.00       24.41     31.34 o 
 -18  12   5        4.33       -5.67     16.19 o 
 -16  12   5        5.75      -19.04     24.30 o 
 -14  12   5       62.89       64.97     18.88 o 
 -12  12   5        0.07      -18.67     18.67 o 
 -10  12   5        0.02       -5.94     19.50 o 
  -8  12   5       71.71       49.97     22.59 o 
  -6  12   5       86.18      114.78     29.96 o 
  -4  12   5       12.18       53.65     26.17 o 
  -2  12   5      101.24      145.34     28.24 o 
   0  12   5      157.69      103.29     27.46 o 
   2  12   5        0.00      -26.65     29.68 o 
   4  12   5       51.68       65.84     23.60 o 
   6  12   5        0.32       14.37     26.38 o 
   8  12   5       43.32       89.00     36.31 o 
  10  12   5       23.38       38.56     37.82 o 
  12  12   5        3.34      -20.87     25.05 o 
  14  12   5       12.25      -16.94     25.91 o 
 -19  13   5        0.48       -8.64     17.69 o 
 -17  13   5        5.49      -23.01     25.53 o 
 -15  13   5       19.05        1.41     27.74 o 
 -13  13   5        6.58       31.28     30.22 o 
 -11  13   5       16.61       18.25     28.40 o 
  -9  13   5       45.49       22.09     24.19 o 
  -7  13   5        0.04        1.92     25.22 o 
  -5  13   5       54.22       51.57     25.35 o 
  -3  13   5        0.62       13.05     22.79 o 
  -1  13   5        0.24       50.26     25.13 o 
   1  13   5        7.55       -3.17     22.11 o 
   3  13   5       54.73       70.54     34.25 o 
   5  13   5        4.40        5.56     24.25 o 
   7  13   5       22.12       58.07     26.23 o 
   9  13   5       11.84        9.21     23.57 o 
  11  13   5       16.93       49.77     30.35 o 
 -16  14   5        0.07      -15.54     27.15 o 
 -14  14   5        1.60       30.57     32.14 o 
 -12  14   5        0.05      -29.96     29.96 o 
 -10  14   5       17.56       52.81     26.95 o 
  -8  14   5       12.96       16.84     24.49 o 
  -6  14   5        0.29       -9.28     26.49 o 
  -4  14   5        0.03       14.25     24.70 o 
  -2  14   5       15.97        4.85     39.67 o 
   0  14   5       15.54       19.78     28.31 o 
   2  14   5       13.36       19.16     26.39 o 
   4  14   5        3.71       47.44     28.09 o 
   6  14   5        7.02       -7.02     24.12 o 
  -7  15   5        4.65       41.90     28.52 o 
  -5  15   5        6.84       13.00     26.56 o 
  -3  15   5        0.70       22.13     27.34 o 
  -1  15   5       15.98       -9.73     26.51 o 
 -36   0   6       62.66       89.80     80.46 o 
 -34   0   6        0.46       15.56     22.46 o 
 -32   0   6        3.55       13.78     20.54 o 
 -30   0   6      346.84      278.23     47.19 o 
 -28   0   6       19.74        2.19     17.80 o 
 -26   0   6       73.73       81.48     21.83 o 
 -24   0   6     1459.88     1484.73     57.51 o 
 -22   0   6      379.79      338.53     30.03 o 
 -20   0   6      660.12      402.43    134.73 o 
 -18   0   6      700.36      734.58     59.57 o 
 -16   0   6     1966.39     1832.24    139.25 o 
 -14   0   6     4984.84     4129.23    543.05 o 
 -12   0   6     2118.94     2061.25     60.93 o 
 -10   0   6     2286.39     2183.07     55.11 o 
  -8   0   6     3565.47     3556.75    185.04 o 
  -6   0   6     7245.22     6991.89    218.72 o 
  -4   0   6      970.80      805.11     22.34 o 
  -2   0   6    13218.47    14554.50    214.50 o 
   0   0   6      359.71      219.34     11.18 o 
   2   0   6     5312.09     4668.79     68.47 o 
   4   0   6     1133.76     1284.03     29.32 o 
   6   0   6     5959.22     5948.62     96.08 o 
   8   0   6      546.90      716.51     22.35 o 
  10   0   6     2730.54     2290.06     54.96 o 
  12   0   6      797.47      761.64     30.03 o 
  14   0   6     1695.45     1484.65     54.09 o 
  16   0   6      184.21      183.76     24.90 o 
  18   0   6      262.59      169.15     25.58 o 
  20   0   6       18.80       11.15     27.75 o 
  22   0   6      135.09      127.14     32.97 o 
  24   0   6       26.08       31.78     25.93 o 
 -35   1   6        1.97       -1.35     15.79 o 
 -33   1   6        0.00       -8.47     14.37 o 
 -31   1   6        0.85       14.23     13.75 o 
 -29   1   6      232.79      222.50     27.21 o 
 -27   1   6        4.74        2.99     11.06 o 
 -25   1   6        7.62        2.92     10.24 o 
 -23   1   6        5.27       10.09     10.27 o 
 -21   1   6     2137.26     1925.81     45.23 o 
 -19   1   6      130.74      127.65     15.05 o 
 -17   1   6     1297.50     1152.24     22.95 o 
 -15   1   6      545.33      591.64     17.55 o 
 -13   1   6     6180.60     6268.39     94.00 o 
 -11   1   6       72.47      125.56      6.82 o 
  -7   1   6       61.48       30.28      4.28 o 
  -5   1   6      112.96      126.33      7.48 o 
  -3   1   6     1294.15     1221.00     19.81 o 
  -1   1   6    16069.71    16542.95    170.64 o 
   1   1   6      840.57      808.02     15.28 o 
   3   1   6     5591.23     5350.09     57.65 o 
   5   1   6      140.64      200.80      8.74 o 
   7   1   6      163.71      103.47      7.61 o 
   9   1   6      112.93       95.49      8.74 o 
  11   1   6     2106.43     1916.06     35.05 o 
  13   1   6      282.23      257.28     21.99 o 
  15   1   6        1.44       -7.84      8.90 o 
  17   1   6        2.07       11.20     13.54 o 
  19   1   6        0.02        0.86     12.76 o 
  21   1   6       16.01       26.07     14.74 o 
  23   1   6       70.76       90.38     18.45 o 
  25   1   6        4.26        6.48     17.40 o 
 -36   2   6        4.75        9.08     17.86 o 
 -34   2   6       64.25       64.16     18.60 o 
 -32   2   6        1.37        3.17     17.58 o 
 -30   2   6      115.82      139.75     18.71 o 
 -28   2   6      378.91      371.71     25.01 o 
 -26   2   6       10.08        2.19     12.02 o 
 -24   2   6      214.67      207.83     17.16 o 
 -22   2   6     4301.61     4022.71     78.89 o 
 -20   2   6     1283.81     1141.20     38.78 o 
 -18   2   6     4373.44     4326.91     65.90 o 
 -16   2   6      445.11      346.36     11.77 o 
 -14   2   6     2491.94     2991.74     37.11 o 
 -12   2   6     3874.68     3739.74     50.97 o 
 -10   2   6    11716.67    12072.10    149.49 o 
  -8   2   6     1266.44     1269.58     26.81 o 
  -6   2   6       69.23      167.65      8.71 o 
  -4   2   6        3.78        6.11      3.82 o 
  -2   2   6     3567.22     4039.20     55.54 o 
   0   2   6     4382.04     4909.92     52.71 o 
   2   2   6      412.13      674.00     15.06 o 
   4   2   6     2060.35     2051.69     25.66 o 
   6   2   6     1075.72     1183.08     22.58 o 
   8   2   6     2298.92     2331.57     35.54 o 
  10   2   6      620.66      672.28     20.69 o 
  12   2   6     4567.81     4337.61     70.16 o 
  14   2   6     1190.78     1118.21     38.97 o 
  16   2   6       79.97       62.54     12.65 o 
  18   2   6        3.07       -8.85     12.47 o 
  20   2   6        5.47       10.98     14.08 o 
  22   2   6        0.48        2.37     14.81 o 
  24   2   6       44.67       34.97     17.39 o 
 -35   3   6       76.58       73.29     20.35 o 
 -33   3   6      164.03      170.74     22.28 o 
 -31   3   6      231.13      250.17     22.93 o 
 -29   3   6      727.47      733.57     32.17 o 
 -27   3   6        1.68       11.27     11.07 o 
 -25   3   6       61.18       59.21     10.70 o 
 -23   3   6      165.28      175.11     14.55 o 
 -21   3   6       19.55       -2.81      8.82 o 
 -19   3   6      372.84      341.60     17.44 o 
 -17   3   6       68.09       89.14     10.22 o 
 -15   3   6      959.12     1044.11     22.72 o 
 -13   3   6       53.99       45.77      4.86 o 
 -11   3   6      347.91      420.55     11.21 o 
  -9   3   6     1369.09     1616.78     25.51 o 
  -7   3   6     1937.88     2211.61     34.12 o 
  -5   3   6       79.53      110.09      8.02 o 
  -3   3   6     2436.58     2465.78     36.30 o 
  -1   3   6      275.87      422.50     10.86 o 
   1   3   6     1036.09     1167.14     19.02 o 
   3   3   6     1619.92     1794.10     26.51 o 
   5   3   6      792.59      981.61     19.31 o 
   7   3   6     2121.48     2186.93     33.75 o 
   9   3   6      403.58      423.69     16.27 o 
  11   3   6     1538.21     1552.99     32.24 o 
  13   3   6      326.79      415.07     20.86 o 
  15   3   6     1018.31      969.60     29.78 o 
  17   3   6      154.95      124.82     15.15 o 
  19   3   6       15.62       31.28     12.53 o 
  21   3   6      200.88      253.54     29.73 o 
  23   3   6        4.92        9.29     18.21 o 
 -34   4   6       62.18       68.15     34.97 o 
 -32   4   6       75.87       65.90     16.69 o 
 -30   4   6       66.38       92.25     16.44 o 
 -28   4   6        2.70       -1.93     10.93 o 
 -26   4   6        6.54        1.32     12.21 o 
 -24   4   6       96.07       87.98     10.97 o 
 -22   4   6      365.71      357.39     24.55 o 
 -20   4   6      169.33      178.42     13.01 o 
 -18   4   6      255.40      247.04     19.70 o 
 -16   4   6       53.83       46.57      8.93 o 
 -14   4   6        5.94        2.08      6.62 o 
 -12   4   6       70.01       65.27      5.27 o 
 -10   4   6     1029.99     1052.28     19.04 o 
  -8   4   6     1723.96     1534.19     29.37 o 
  -6   4   6      622.19      397.50     17.64 o 
  -4   4   6      761.15      895.01     20.88 o 
  -2   4   6      247.63      286.82      9.95 o 
   0   4   6      447.72      476.44     15.57 o 
   2   4   6      414.59      371.21     10.70 o 
   4   4   6      266.17      238.62      9.26 o 
   6   4   6      235.90      268.77     12.33 o 
   8   4   6        0.58       15.00      7.58 o 
  10   4   6      638.49      618.10     20.23 o 
  12   4   6      673.31      720.03     22.89 o 
  14   4   6       70.76       96.77     13.06 o 
  16   4   6       60.89       59.33     12.64 o 
  18   4   6      215.40      232.05     20.63 o 
  20   4   6       97.71       91.36     20.43 o 
  22   4   6        6.97       -3.86     17.56 o 
  24   4   6        8.05        2.66     22.88 o 
 -33   5   6       12.49       13.22     24.97 o 
 -31   5   6       50.20       55.11     14.90 o 
 -29   5   6       79.25       82.15     15.83 o 
 -27   5   6      260.70      267.08     30.11 o 
 -25   5   6      121.40      101.19     20.17 o 
 -23   5   6     1829.99     1869.06     62.17 o 
 -21   5   6      290.31      309.29     20.41 o 
 -19   5   6        8.34        5.41      8.59 o 
 -17   5   6     1208.10     1169.74     28.81 o 
 -15   5   6     4749.01     5013.35     89.28 o 
 -13   5   6       13.65       25.37     13.97 o 
 -11   5   6      750.05      773.92     20.41 o 
  -9   5   6      138.88      117.71      9.58 o 
  -7   5   6     2878.28     2824.60    109.95 o 
  -5   5   6       68.43       74.81      8.35 o 
  -3   5   6      229.40      374.87     14.85 o 
  -1   5   6     2255.23     2418.01     30.47 o 
   1   5   6      436.98      465.95     17.09 o 
   3   5   6      796.55      818.18     24.26 o 
   5   5   6      421.56      531.41     26.83 o 
   7   5   6     2208.59     2165.49     42.00 o 
   9   5   6        6.88        8.93     11.00 o 
  11   5   6     1659.82     1570.36     39.42 o 
  13   5   6     1648.07     1709.47    105.21 o 
  15   5   6      215.95      217.41     30.73 o 
  17   5   6       14.03        5.64     14.47 o 
  19   5   6       65.31       50.77     22.42 o 
  21   5   6        3.73        6.55     17.33 o 
  23   5   6       12.14       18.33     18.69 o 
 -32   6   6       31.22       21.91     18.78 o 
 -30   6   6       17.49       10.16     11.01 o 
 -28   6   6      137.50      149.60     22.70 o 
 -26   6   6      106.87       72.96     26.90 o 
 -24   6   6      157.21      123.61     13.90 o 
 -22   6   6      358.99      325.01     21.23 o 
 -20   6   6     1459.36     1414.54     33.32 o 
 -18   6   6      161.54      158.80     16.39 o 
 -16   6   6      612.56      645.25     26.45 o 
 -14   6   6      225.55      228.78     15.79 o 
 -12   6   6        9.71       10.57      4.56 o 
 -10   6   6      737.94      697.44     17.38 o 
  -8   6   6      380.91      370.39     20.87 o 
  -6   6   6       55.42       23.56     22.72 o 
  -4   6   6       10.78        3.57      9.23 o 
  -2   6   6      113.49      141.21     10.45 o 
   0   6   6       86.23      116.86     10.82 o 
   2   6   6     1075.59     1122.06     31.99 o 
   4   6   6       68.45       55.27     12.34 o 
   6   6   6      161.76      194.31     16.90 o 
   8   6   6       77.74       84.83     13.99 o 
  10   6   6      622.64      645.17     38.10 o 
  12   6   6       17.82       29.32     12.25 o 
  14   6   6      203.91      220.33     21.34 o 
  16   6   6        1.78      -14.24     14.24 o 
  18   6   6       21.64       32.14     16.33 o 
  20   6   6       55.47       77.48     20.11 o 
  22   6   6       49.20        2.78     18.03 o 
 -31   7   6       41.08       18.51     26.71 o 
 -29   7   6        0.85      -33.41     42.63 o 
 -27   7   6        6.38       25.25     20.72 o 
 -25   7   6        4.92       16.78     12.01 o 
 -23   7   6       14.69       15.98     12.59 o 
 -21   7   6       78.69       80.29     12.82 o 
 -19   7   6      406.83      423.25     24.23 o 
 -17   7   6      149.22      129.00     17.78 o 
 -15   7   6     1588.11     1588.88     47.40 o 
 -13   7   6      569.97      564.15     17.10 o 
 -11   7   6     1585.40     1441.60     40.18 o 
  -9   7   6      603.60      679.77     36.48 o 
  -7   7   6       48.85       46.42     13.26 o 
  -5   7   6      296.80      293.82     23.68 o 
  -3   7   6       94.83       80.20     17.49 o 
  -1   7   6        0.62        9.11     14.27 o 
   1   7   6       12.32       30.56     13.31 o 
   3   7   6      394.43      408.50     21.11 o 
   5   7   6      697.64      729.11     28.50 o 
   7   7   6      262.65      315.34     21.59 o 
   9   7   6      526.14      480.87     28.28 o 
  11   7   6      865.01      917.22     36.31 o 
  13   7   6       23.18       12.48     14.04 o 
  15   7   6      122.03      121.08     23.66 o 
  17   7   6       82.34       51.48     21.21 o 
  19   7   6       30.18       14.17     19.78 o 
  21   7   6       22.05       40.97     23.23 o 
 -30   8   6       75.61       81.53     52.51 o 
 -28   8   6       32.40       32.37     21.84 o 
 -26   8   6        0.28       -6.16     13.73 o 
 -24   8   6       44.04       41.26     16.27 o 
 -22   8   6      103.43      140.41     20.33 o 
 -20   8   6       88.88       60.76     21.32 o 
 -18   8   6      136.88      122.23     23.55 o 
 -16   8   6      115.49      120.91     23.53 o 
 -14   8   6      320.49      305.92     29.42 o 
 -12   8   6        0.74       12.42     12.58 o 
 -10   8   6       58.31       58.29     14.16 o 
  -8   8   6      498.71      476.31     24.70 o 
  -6   8   6       56.02       55.81     12.55 o 
  -4   8   6      625.33      645.82     37.59 o 
  -2   8   6       10.91        0.25     13.25 o 
   0   8   6      117.00      163.35     16.75 o 
   2   8   6      324.12      316.73     25.06 o 
   4   8   6      625.71      647.89     25.46 o 
   6   8   6      507.19      482.37     24.26 o 
   8   8   6      293.74      289.38     20.98 o 
  10   8   6      138.06      115.82     18.71 o 
  12   8   6       80.16       71.37     21.28 o 
  14   8   6      313.68      329.67     31.47 o 
  16   8   6      107.21       86.02     21.91 o 
  18   8   6       72.40       77.22     53.31 o 
  20   8   6       17.54       -9.81     31.00 o 
 -29   9   6        1.78        5.01     36.47 o 
 -27   9   6        1.48      -19.26     22.67 o 
 -25   9   6        2.23       14.82     22.22 o 
 -23   9   6       12.10       17.20     19.65 o 
 -21   9   6      185.86      153.84     25.93 o 
 -19   9   6      232.64      188.30     26.92 o 
 -17   9   6        9.12       53.67     27.36 o 
 -15   9   6        1.76        4.62     11.81 o 
 -13   9   6       14.68       28.67     13.21 o 
 -11   9   6       87.41       95.81     15.85 o 
  -9   9   6       10.83       13.42     12.64 o 
  -7   9   6       24.27       26.53     11.12 o 
  -5   9   6      176.37      177.28     36.40 o 
  -3   9   6       31.89       61.35     16.67 o 
  -1   9   6      561.70      489.04     37.24 o 
   1   9   6        0.54       -9.78     15.85 o 
   3   9   6      274.57      273.00     25.32 o 
   5   9   6        2.15        2.79     14.27 o 
   7   9   6       37.82       42.44     14.22 o 
   9   9   6      141.46      118.23     18.63 o 
  11   9   6        7.34      -13.69     13.69 o 
  13   9   6        3.38        4.15     17.51 o 
  15   9   6       34.55        5.18     18.60 o 
  17   9   6       36.63       42.97     40.10 o 
  19   9   6       55.39       63.78     23.60 o 
 -28  10   6        7.35      -35.48     35.48 o 
 -26  10   6        0.21      -15.61     30.58 o 
 -24  10   6       33.90       18.52     22.24 o 
 -22  10   6        4.16      -28.30     28.30 o 
 -20  10   6        7.98       11.57     34.16 o 
 -18  10   6       24.52        7.20     22.01 o 
 -16  10   6      116.85      128.44     16.86 o 
 -14  10   6       15.44       23.18     22.89 o 
 -12  10   6        8.71       12.63     13.45 o 
 -10  10   6       25.90       19.34     13.18 o 
  -8  10   6      108.40      132.83     23.82 o 
  -6  10   6       15.17       22.21     15.42 o 
  -4  10   6       89.38       80.41     22.35 o 
  -2  10   6       31.49       24.04     31.57 o 
   0  10   6       41.24       66.32     22.01 o 
   2  10   6        0.14        1.67     24.80 o 
   4  10   6       71.36       79.00     25.44 o 
   6  10   6      303.11      355.54     43.01 o 
   8  10   6      311.75      374.51     25.15 o 
  10  10   6       20.14       11.93     15.59 o 
  12  10   6       39.38       32.57     16.77 o 
  14  10   6      101.09       95.52     23.64 o 
  16  10   6        4.02      -30.82     40.33 o 
 -25  11   6       92.88       77.65     41.90 o 
 -23  11   6        0.63      -22.24     22.24 o 
 -21  11   6        5.58      -17.69     22.12 o 
 -19  11   6       18.09        9.16     14.57 o 
 -17  11   6        1.92        9.30     15.30 o 
 -15  11   6       32.05       45.66     18.24 o 
 -13  11   6        0.02       14.85     16.11 o 
 -11  11   6        0.00      -13.23     13.81 o 
  -9  11   6       33.74       33.26     16.10 o 
  -7  11   6        8.15       -7.27     18.53 o 
  -5  11   6       47.06       45.95     22.75 o 
  -3  11   6        7.72       15.77     27.48 o 
  -1  11   6      262.91      200.47     29.66 o 
   1  11   6       11.24       26.77     34.55 o 
   3  11   6        0.47      -12.99     19.76 o 
   5  11   6       21.46       35.67     18.48 o 
   7  11   6       39.70       31.10     19.17 o 
   9  11   6       23.31       22.74     22.81 o 
  11  11   6       39.86       23.34     22.51 o 
  13  11   6       18.45       37.20     41.07 o 
  15  11   6        3.74       19.01     20.81 o 
 -22  12   6       14.07       -7.87     25.97 o 
 -20  12   6       23.88       22.46     19.44 o 
 -18  12   6       37.83       33.29     17.28 o 
 -16  12   6       91.81       96.53     25.15 o 
 -14  12   6        9.88       -9.99     17.66 o 
 -12  12   6       11.03       -2.92     20.68 o 
 -10  12   6        0.68       28.55     21.30 o 
  -8  12   6        1.67      -19.52     19.72 o 
  -6  12   6       26.90      -12.62     20.67 o 
  -4  12   6        3.80        7.50     45.33 o 
  -2  12   6        8.68       18.83     22.03 o 
   0  12   6       46.67       34.77     47.13 o 
   2  12   6        0.07       -4.82     21.24 o 
   4  12   6        0.47      -20.05     20.24 o 
   6  12   6       32.89       65.09     22.08 o 
   8  12   6        0.64       25.76     24.11 o 
  10  12   6       42.36       48.97     25.67 o 
  12  12   6        0.60       39.86     29.90 o 
 -19  13   6        4.46       13.95     18.62 o 
 -17  13   6       23.39       -6.28     22.59 o 
 -15  13   6       38.63       66.77     32.07 o 
 -13  13   6        1.70       15.44     29.92 o 
 -11  13   6       14.87        8.82     22.45 o 
  -9  13   6        0.76       11.50     29.47 o 
  -7  13   6        1.99       43.19     25.98 o 
  -5  13   6       46.91       57.87     26.64 o 
  -3  13   6        0.00      -20.18     20.18 o 
  -1  13   6        0.34       -8.03     22.26 o 
   1  13   6        6.80       -8.73     22.50 o 
   3  13   6        3.83        2.83     23.94 o 
   5  13   6        9.01      -13.63     23.30 o 
   7  13   6        0.08      -27.54     27.54 o 
   9  13   6        1.11       18.12     24.69 o 
 -14  14   6        3.01        7.37     32.47 o 
 -12  14   6        0.01       -5.79     32.82 o 
 -10  14   6        0.34      -19.47     26.69 o 
  -8  14   6       53.63       78.44     30.53 o 
  -6  14   6        2.22       38.51     49.85 o 
  -4  14   6        3.55       10.70     24.37 o 
  -2  14   6       55.92       59.08     28.67 o 
   0  14   6        0.18        0.95     25.20 o 
   2  14   6        0.54       -8.33     24.58 o 
   4  14   6        5.40       22.16     28.11 o 
 -35   1   7       44.00       54.64     18.04 o 
 -33   1   7      201.56      231.71     23.97 o 
 -31   1   7      280.81      273.40     24.27 o 
 -29   1   7        5.22        8.77     11.77 o 
 -27   1   7        4.81       -3.82     11.30 o 
 -25   1   7        3.57       -1.92     10.25 o 
 -23   1   7       63.29       59.75     15.40 o 
 -21   1   7       40.38       41.66     11.65 o 
 -19   1   7     2805.25     2700.80     56.99 o 
 -17   1   7       39.60       28.84     10.38 o 
 -15   1   7        0.28        7.28      8.79 o 
 -13   1   7     1245.26     1408.92     32.00 o 
 -11   1   7     2969.42     3045.41     44.94 o 
  -9   1   7     2625.02     2753.16     39.13 o 
  -7   1   7      399.14      407.50     12.28 o 
  -5   1   7      164.74      212.51      8.09 o 
  -3   1   7      539.05      842.34     14.89 o 
  -1   1   7     1222.35     1121.48     17.05 o 
   1   1   7     4728.90     5081.43     63.13 o 
   3   1   7      131.87      113.30      7.59 o 
   5   1   7     4647.10     5223.87     65.94 o 
   7   1   7       17.98       14.71      6.37 o 
   9   1   7     3102.55     2794.96     42.03 o 
  11   1   7      258.84      235.90     14.10 o 
  13   1   7     2016.60     1769.14     39.06 o 
  15   1   7        0.02        4.45     10.22 o 
  17   1   7        0.01      -12.83     12.83 o 
  19   1   7        2.75       -1.42     13.49 o 
  21   1   7        8.14        9.41     15.88 o 
  23   1   7        1.43      -13.31     14.66 o 
 -36   2   7       84.19       58.61     19.80 o 
 -34   2   7        2.30       23.97     16.43 o 
 -32   2   7       32.95       30.80     15.07 o 
 -30   2   7        4.29        3.00     12.99 o 
 -28   2   7       59.02       49.66     13.96 o 
 -26   2   7       14.68       37.48     14.27 o 
 -24   2   7       24.30       42.30     11.85 o 
 -22   2   7       77.23       54.53     12.05 o 
 -20   2   7      320.39      365.84     22.56 o 
 -18   2   7       49.09       63.39     10.14 o 
 -16   2   7      484.68      570.87     35.21 o 
 -14   2   7     1356.44     1703.67     31.62 o 
 -12   2   7     3507.87     3545.78     49.87 o 
 -10   2   7      528.62      482.46     14.77 o 
  -8   2   7       25.19       11.01      5.37 o 
  -6   2   7      802.58      849.05     15.25 o 
  -4   2   7      566.54      604.14     16.15 o 
  -2   2   7     1674.17     1630.47     22.58 o 
   0   2   7       37.35       19.14      5.16 o 
   2   2   7      716.05      851.87     18.54 o 
   4   2   7        5.08       24.66      5.98 o 
   6   2   7       14.71        4.48      4.48 o 
   8   2   7        9.34        4.14      7.33 o 
  10   2   7        0.07        7.53      8.51 o 
  12   2   7     1069.25     1041.48     28.51 o 
  14   2   7       40.42       12.67     11.99 o 
  16   2   7       36.57       45.30     12.42 o 
  18   2   7       10.42        9.83     12.13 o 
  20   2   7       14.14       22.27     15.42 o 
  22   2   7       18.20        6.86     16.39 o 
 -35   3   7       45.39       43.27     17.42 o 
 -33   3   7       39.58       30.60     15.75 o 
 -31   3   7       13.92       36.41     15.39 o 
 -29   3   7      191.45      211.80     20.14 o 
 -27   3   7      113.24      126.32     15.95 o 
 -25   3   7      381.94      397.47     22.25 o 
 -23   3   7     2561.83     2528.77     56.62 o 
 -21   3   7       47.98       44.98      9.81 o 
 -19   3   7      111.08      110.38     14.21 o 
 -17   3   7      429.42      427.18     12.79 o 
 -15   3   7      798.93      851.39     22.10 o 
 -13   3   7      409.39      394.11     13.25 o 
 -11   3   7      788.94     1145.78     22.95 o 
  -9   3   7      207.67      188.23     10.63 o 
  -7   3   7      283.55      209.86     11.36 o 
  -5   3   7      677.28      567.84     14.85 o 
  -3   3   7      518.89      743.76     16.73 o 
  -1   3   7      142.12      125.72      7.58 o 
   1   3   7      185.37      129.63      7.53 o 
   3   3   7      353.07      424.32     12.61 o 
   5   3   7     4183.44     3978.12     50.95 o 
   7   3   7     1224.93     1009.90     22.18 o 
   9   3   7        5.62        1.55      8.54 o 
  11   3   7        0.42       -0.81      9.75 o 
  13   3   7      120.87      107.42     13.52 o 
  15   3   7      129.23      101.77     14.18 o 
  17   3   7        8.63       15.38     12.73 o 
  19   3   7        7.52        9.08     13.05 o 
  21   3   7        0.15        4.81     15.92 o 
  23   3   7        6.14      -21.73     21.73 o 
 -34   4   7        2.44        1.42     15.42 o 
 -32   4   7        3.48       19.23     14.37 o 
 -30   4   7      117.34      120.26     17.02 o 
 -28   4   7      125.65      140.48     17.23 o 
 -26   4   7      149.55      116.28     18.00 o 
 -24   4   7      733.76      722.81     25.82 o 
 -22   4   7      494.57      458.64     27.42 o 
 -20   4   7     3317.08     3320.87     64.51 o 
 -18   4   7      108.07      103.36      9.64 o 
 -16   4   7      383.83      394.10     11.25 o 
 -14   4   7      335.62      406.05     12.83 o 
 -12   4   7     5040.93     5911.30     68.38 o 
 -10   4   7     2923.42     3233.22     53.61 o 
  -8   4   7      153.94      127.12     13.79 o 
  -6   4   7       24.44        5.83      6.16 o 
  -4   4   7      632.92      747.35     18.73 o 
  -2   4   7      100.96      117.81      8.31 o 
   0   4   7       55.97       22.87      6.19 o 
   2   4   7     8792.86     8459.86    108.25 o 
   4   4   7      340.06      352.42     13.31 o 
   6   4   7        6.69       -0.96      7.02 o 
   8   4   7      619.41      555.33     18.82 o 
  10   4   7      718.51      692.40     24.94 o 
  12   4   7       89.99       90.84     14.21 o 
  14   4   7       15.23       24.23     15.89 o 
  16   4   7      149.89      138.76     20.99 o 
  18   4   7        0.06        2.44     15.80 o 
  20   4   7        5.03      -17.21     20.17 o 
  22   4   7        9.17       18.67     18.71 o 
 -33   5   7       76.42       55.21     18.95 o 
 -31   5   7       11.34       -0.61     15.71 o 
 -29   5   7        2.30       -4.21     10.25 o 
 -27   5   7      169.47      169.26     16.77 o 
 -25   5   7       14.34        6.13     15.76 o 
 -23   5   7       74.84       73.25     18.02 o 
 -21   5   7       18.93       10.84     10.44 o 
 -19   5   7      585.99      616.64     21.73 o 
 -17   5   7     1357.23     1348.54     36.34 o 
 -15   5   7       85.35       79.19      7.08 o 
 -13   5   7     1527.99     1516.08     25.53 o 
 -11   5   7       42.78       24.38      6.19 o 
  -9   5   7       23.23       -0.75      7.19 o 
  -7   5   7      193.46      209.44     18.09 o 
  -5   5   7      368.13      466.65     19.61 o 
  -3   5   7      317.89      400.42     17.84 o 
  -1   5   7      147.89      124.51      9.24 o 
   1   5   7       76.76       66.17      9.64 o 
   3   5   7        2.69        1.90      7.87 o 
   5   5   7      421.05      411.55     16.88 o 
   7   5   7      544.52      534.49     33.43 o 
   9   5   7       14.43        5.55     11.05 o 
  11   5   7        0.23       -6.03     10.97 o 
  13   5   7       11.70       26.69     14.46 o 
  15   5   7       15.37       -5.25     14.53 o 
  17   5   7      119.57      147.11     21.62 o 
  19   5   7      140.34      156.06     23.25 o 
  21   5   7       15.48        8.31     18.76 o 
 -34   6   7        3.84       -0.15     14.19 o 
 -32   6   7        2.07       -3.63     23.23 o 
 -30   6   7       15.29       22.51     17.06 o 
 -28   6   7        1.72        4.98     23.60 o 
 -26   6   7        0.00       -0.59     15.84 o 
 -24   6   7        0.08       -5.42     10.08 o 
 -22   6   7      328.84      356.16     22.40 o 
 -20   6   7      124.99      103.24     14.01 o 
 -18   6   7      200.92      210.70     19.34 o 
 -16   6   7     1247.20     1330.29     32.60 o 
 -14   6   7     1135.43     1097.09     26.49 o 
 -12   6   7      355.03      378.37     19.32 o 
 -10   6   7       59.87       70.17     13.88 o 
  -8   6   7        2.94       -0.48      6.82 o 
  -6   6   7       53.62       48.53     13.14 o 
  -4   6   7        1.82       -2.28      8.77 o 
  -2   6   7        5.56        3.95      8.17 o 
   0   6   7       44.93       49.57      9.65 o 
   2   6   7      479.25      506.65     19.07 o 
   4   6   7      848.79      887.86     25.90 o 
   6   6   7        6.91       -0.07     11.34 o 
   8   6   7      142.70      126.25     17.59 o 
  10   6   7      217.63      185.37     17.36 o 
  12   6   7       38.42       30.23     13.38 o 
  14   6   7      265.22      259.98     23.92 o 
  16   6   7        8.37       38.68     16.58 o 
  18   6   7        1.92       13.25     23.97 o 
  20   6   7        6.51      -13.83     17.09 o 
 -33   7   7        7.04       27.14     31.85 o 
 -31   7   7       42.40       69.87     26.83 o 
 -29   7   7       22.12       57.90     33.34 o 
 -27   7   7       32.61       96.01     45.49 o 
 -25   7   7        7.63       -5.71     17.09 o 
 -23   7   7       30.68        7.27     12.58 o 
 -21   7   7      401.41      386.09     21.95 o 
 -19   7   7      790.90      881.82     34.04 o 
 -17   7   7      105.82       93.38     21.13 o 
 -15   7   7      586.41      578.38     24.59 o 
 -13   7   7        6.67        3.34     10.84 o 
 -11   7   7       69.37       90.16     13.65 o 
  -9   7   7       78.93       81.33     19.03 o 
  -7   7   7      342.71      373.62     19.52 o 
  -5   7   7      418.51      380.82     19.12 o 
  -3   7   7       28.85       39.19     14.36 o 
  -1   7   7       33.55       44.97     13.28 o 
   1   7   7      938.63      834.30     22.21 o 
   3   7   7      803.89      838.86     28.69 o 
   5   7   7      285.48      305.04     20.61 o 
   7   7   7      393.94      326.01     21.83 o 
   9   7   7       78.54       91.03     17.90 o 
  11   7   7       36.54       47.49     24.95 o 
  13   7   7        0.28        7.02     14.95 o 
  15   7   7       12.12      -16.85     16.85 o 
  17   7   7       24.62       26.18     20.81 o 
  19   7   7        1.04      -12.84     20.56 o 
 -30   8   7       16.23      -34.59     34.59 o 
 -28   8   7      165.19      132.67     43.47 o 
 -26   8   7        1.06      -16.79     16.79 o 
 -24   8   7       12.62        6.13     19.01 o 
 -22   8   7      109.31      111.75     18.61 o 
 -20   8   7        0.04       -6.03     18.50 o 
 -18   8   7        1.28        5.23     18.83 o 
 -16   8   7      658.09      692.72     27.03 o 
 -14   8   7       35.32       42.82     13.94 o 
 -12   8   7      597.74      571.32     24.61 o 
 -10   8   7       85.34       57.77     13.39 o 
  -8   8   7       14.62       14.69     11.60 o 
  -6   8   7        8.58       -9.43     11.55 o 
  -4   8   7      164.48      150.41     28.44 o 
  -2   8   7       47.53       19.74     15.52 o 
   0   8   7        2.38       18.16     12.91 o 
   2   8   7       65.17       90.70     18.04 o 
   4   8   7     1097.24     1102.07     33.09 o 
   6   8   7       23.50       19.73     14.55 o 
   8   8   7     1107.95     1086.51     40.39 o 
  10   8   7      223.79      182.72     22.20 o 
  12   8   7       24.70       16.81     15.99 o 
  14   8   7       19.43       41.71     20.50 o 
  16   8   7       60.96       60.71     22.96 o 
  18   8   7       16.23        0.78     20.21 o 
 -29   9   7       11.07      -33.91     36.70 o 
 -27   9   7        9.77        8.26     20.98 o 
 -25   9   7       17.64        5.74     28.51 o 
 -23   9   7        8.51      -10.87     19.53 o 
 -21   9   7        0.83      -11.21     19.56 o 
 -19   9   7      256.11      260.77     30.47 o 
 -17   9   7      102.11      124.93     15.98 o 
 -15   9   7       80.84       95.41     15.89 o 
 -13   9   7       25.84       20.60     12.84 o 
 -11   9   7       37.51       65.20     13.78 o 
  -9   9   7       17.58        3.84     16.51 o 
  -7   9   7       62.56       68.05     12.53 o 
  -5   9   7      112.23      120.82     22.64 o 
  -3   9   7      337.32      340.12     26.67 o 
  -1   9   7      423.57      369.18     34.44 o 
   1   9   7        1.75        6.12     33.70 o 
   3   9   7       22.65       32.04     16.64 o 
   5   9   7       69.12       58.60     14.83 o 
   7   9   7       79.82       51.32     14.69 o 
   9   9   7        2.86       -7.16     15.53 o 
  11   9   7       77.57       91.23     19.60 o 
  13   9   7       37.24       37.79     32.88 o 
  15   9   7        5.37        0.03     20.84 o 
  17   9   7        5.73      -16.96     20.24 o 
 -28  10   7        2.95       15.90     21.35 o 
 -26  10   7       77.55       98.19     33.88 o 
 -24  10   7        0.42       -3.42     20.25 o 
 -22  10   7       15.27       33.06     43.99 o 
 -20  10   7       93.62       93.27     25.22 o 
 -18  10   7        2.78        9.01     14.13 o 
 -16  10   7        5.39       11.56     14.40 o 
 -14  10   7       75.91       70.05     16.46 o 
 -12  10   7      224.71      226.58     22.27 o 
 -10  10   7       32.38        4.13     12.84 o 
  -8  10   7        0.11      -16.22     16.22 o 
  -6  10   7      376.25      331.59     37.03 o 
  -4  10   7      278.84      352.53     36.57 o 
  -2  10   7       14.82       12.72     19.63 o 
   0  10   7      121.55      154.03     27.23 o 
   2  10   7       15.59       15.73     20.85 o 
   4  10   7       71.13       63.18     19.50 o 
   6  10   7      350.86      361.90     31.76 o 
   8  10   7        0.06       -3.90     14.48 o 
  10  10   7        0.25       -1.84     16.10 o 
  12  10   7        3.31       15.50     17.74 o 
  14  10   7        4.02       26.44     21.89 o 
 -25  11   7       18.70       14.80     30.90 o 
 -23  11   7        0.86        7.23     26.87 o 
 -21  11   7        4.90      -11.70     14.28 o 
 -19  11   7        0.37      -12.60     15.01 o 
 -17  11   7       58.16       60.32     17.73 o 
 -15  11   7        0.96        1.90     14.80 o 
 -13  11   7       80.61      104.67     25.47 o 
 -11  11   7       35.06       27.94     19.54 o 
  -9  11   7        4.57       -4.27     14.96 o 
  -7  11   7        1.65       -9.21     15.31 o 
  -5  11   7        8.21      -17.27     19.03 o 
  -3  11   7       37.44       25.38     20.94 o 
  -1  11   7      120.35      131.94     27.57 o 
   1  11   7      144.37      115.39     27.71 o 
   3  11   7       34.42        8.32     21.00 o 
   5  11   7       84.14       86.49     22.88 o 
   7  11   7        9.43       -0.84     38.32 o 
   9  11   7       21.10       17.06     24.11 o 
  11  11   7       12.56        2.32     22.80 o 
  13  11   7       30.92       12.10     21.95 o 
 -22  12   7       37.07       44.60     19.90 o 
 -20  12   7        1.44      -13.15     15.81 o 
 -18  12   7       89.24       86.71     19.33 o 
 -16  12   7        0.43       23.86     17.04 o 
 -14  12   7       19.88       11.47     16.69 o 
 -12  12   7        1.91       -6.46     19.54 o 
 -10  12   7      116.80      121.55     43.06 o 
  -8  12   7       97.73       79.00     25.83 o 
  -6  12   7        0.02        9.48     22.23 o 
  -4  12   7        0.00       18.54     22.48 o 
  -2  12   7        4.06       -3.99     21.80 o 
   0  12   7        0.13        5.36     22.74 o 
   2  12   7        2.92       14.01     22.86 o 
   4  12   7        1.89       -7.41     22.42 o 
   6  12   7        0.08        6.05     26.95 o 
   8  12   7        1.13        4.41     24.08 o 
  10  12   7       35.39       34.89     26.49 o 
 -19  13   7       11.08       -3.10     18.76 o 
 -17  13   7       15.32       45.52     25.39 o 
 -15  13   7        0.95      -14.02     31.72 o 
 -13  13   7       80.56       94.41     37.81 o 
 -11  13   7        0.00        8.16     22.81 o 
  -9  13   7        2.00        2.88     24.37 o 
  -7  13   7       41.88       68.55     26.80 o 
  -5  13   7        6.88       -8.26     22.94 o 
  -3  13   7       42.21       52.23     34.60 o 
  -1  13   7        0.33       12.11     24.18 o 
   1  13   7        0.20        9.36     37.66 o 
   3  13   7       19.90       10.05     24.64 o 
   5  13   7       56.76       47.74     31.97 o 
   7  13   7       18.06       -0.14     25.42 o 
 -14  14   7        1.37       -5.13     24.97 o 
 -12  14   7        0.35      -24.61     32.70 o 
 -10  14   7       22.43       48.40     38.87 o 
  -8  14   7        0.57       31.69     26.63 o 
  -6  14   7        5.00       19.10     26.54 o 
  -4  14   7       32.24       42.43     39.07 o 
  -2  14   7        3.12       -2.02     24.63 o 
   0  14   7        0.23        9.63     33.94 o 
   2  14   7       27.47       19.06     38.55 o 
 -36   0   8       47.22       85.04     28.56 o 
 -34   0   8      321.30      384.16     42.32 o 
 -32   0   8        5.49      -13.23     19.29 o 
 -30   0   8       14.84       -2.02     19.64 o 
 -28   0   8      622.95      690.43     44.04 o 
 -26   0   8     2222.86     2164.89     76.35 o 
 -24   0   8     2673.42     2341.96    148.47 o 
 -22   0   8      149.32      189.90     24.09 o 
 -20   0   8      187.10      132.99     40.53 o 
 -18   0   8      302.11      419.78     56.66 o 
 -16   0   8     2470.42     2224.72     68.37 o 
 -14   0   8     2631.04     2587.39     73.62 o 
 -12   0   8     4918.48     5715.35    141.34 o 
 -10   0   8      142.78      143.99     11.71 o 
  -8   0   8        3.13        7.76      6.62 o 
  -6   0   8     1951.21     2227.09     41.89 o 
  -4   0   8        6.58       10.20      6.52 o 
   0   0   8     3749.11     4016.84     69.85 o 
   2   0   8     2450.16     2092.74     44.01 o 
   4   0   8     2846.72     2808.17     54.70 o 
   6   0   8     1859.24     2056.43     65.65 o 
   8   0   8      129.68      137.19     13.95 o 
  10   0   8      586.80      596.44     28.24 o 
  12   0   8      469.58      378.72     26.19 o 
  14   0   8       10.08       38.29     21.89 o 
  16   0   8       15.88       -9.27     16.57 o 
  18   0   8        0.74       -7.30     19.48 o 
  20   0   8       21.98      -14.54     21.82 o 
  22   0   8       50.21       79.10     23.80 o 
 -35   1   8        4.84       12.85     16.42 o 
 -33   1   8       54.50       72.63     18.39 o 
 -31   1   8       36.24       33.48     16.35 o 
 -29   1   8       38.65       27.11     21.04 o 
 -27   1   8       58.38       64.62     14.53 o 
 -25   1   8      143.47      137.69     16.36 o 
 -23   1   8      895.69      759.82     29.54 o 
 -21   1   8     3826.88     3631.82    105.88 o 
 -19   1   8     1358.82     1450.03     38.60 o 
 -17   1   8        1.00       11.28      6.69 o 
 -15   1   8       76.65       86.83     13.98 o 
 -13   1   8      423.69      609.71     14.19 o 
 -11   1   8     1061.44     1466.60     24.68 o 
  -9   1   8       33.73       36.33      6.02 o 
  -7   1   8     2239.18     2160.68     28.43 o 
  -5   1   8      238.54      249.36      9.04 o 
  -3   1   8        4.38        5.25      4.33 o 
  -1   1   8      302.40      263.98      9.61 o 
   1   1   8     1398.45     1611.95     26.18 o 
   3   1   8       59.36       34.00      6.19 o 
   5   1   8      279.55      310.38     13.44 o 
   7   1   8      307.10      280.45     12.29 o 
   9   1   8       45.99       25.16      8.24 o 
  11   1   8       21.75        7.93      8.59 o 
  13   1   8       69.37       30.56     13.63 o 
  15   1   8        2.74        2.29     10.96 o 
  17   1   8       25.67       30.70     14.12 o 
  19   1   8       20.65       33.79     16.13 o 
  21   1   8        9.30       -9.08     16.25 o 
 -36   2   8        0.77       -9.29     16.11 o 
 -34   2   8        4.22       12.79     16.36 o 
 -32   2   8       11.05       11.21     14.01 o 
 -30   2   8      289.56      266.76     23.58 o 
 -28   2   8      309.13      302.85     30.62 o 
 -26   2   8       64.87       43.63     13.31 o 
 -24   2   8     1292.31     1212.63     37.12 o 
 -22   2   8      212.28      134.05     18.38 o 
 -20   2   8      362.25      306.80     19.75 o 
 -18   2   8      264.72      286.13     17.17 o 
 -16   2   8      713.08      833.10     23.38 o 
 -14   2   8        9.67       13.18      5.08 o 
 -12   2   8       86.24      112.87      8.88 o 
 -10   2   8      929.83     1064.75     20.06 o 
  -8   2   8      172.69      275.70     11.15 o 
  -6   2   8      146.41      179.88      9.84 o 
  -4   2   8      808.57      828.00     15.32 o 
  -2   2   8      217.37      178.34      8.18 o 
   0   2   8     7355.13     7059.86     71.41 o 
   2   2   8      106.11      130.05      9.17 o 
   4   2   8     1128.40     1139.17     25.84 o 
   6   2   8      162.64      130.25      9.52 o 
   8   2   8       96.59      130.79     11.27 o 
  10   2   8       66.54       54.58     10.35 o 
  12   2   8       86.37       90.09     13.11 o 
  14   2   8        9.87       15.07     11.09 o 
  16   2   8        0.36        5.20     11.87 o 
  18   2   8       29.29       15.20     13.70 o 
  20   2   8       12.42       18.68     18.48 o 
  22   2   8       22.32       17.73     24.04 o 
 -35   3   8       40.18       46.79     18.30 o 
 -33   3   8        2.90        1.19     15.67 o 
 -31   3   8       34.53       22.78     20.85 o 
 -29   3   8      133.24      130.28     17.59 o 
 -27   3   8      233.17      222.03     22.66 o 
 -25   3   8     1385.37     1268.47     38.11 o 
 -23   3   8      340.51      301.33     20.25 o 
 -21   3   8       52.51       38.03     10.84 o 
 -19   3   8      217.16      276.94     17.05 o 
 -17   3   8       81.60       77.98      9.61 o 
 -15   3   8      174.88      159.65     10.52 o 
 -13   3   8      176.17      260.80     13.19 o 
 -11   3   8     3508.15     3433.82     54.87 o 
  -9   3   8      206.31      245.12     11.08 o 
  -7   3   8       56.43       87.99     11.17 o 
  -5   3   8      220.51      225.43      8.58 o 
  -3   3   8      119.96      165.03      8.56 o 
  -1   3   8      773.96      725.19     19.11 o 
   1   3   8      275.66      220.69     10.66 o 
   3   3   8     1350.03     1408.98     22.83 o 
   5   3   8     1628.66     1530.73     28.27 o 
   7   3   8       15.88       49.27      9.13 o 
   9   3   8      873.35      887.87     24.27 o 
  11   3   8      334.01      349.64     17.57 o 
  13   3   8        0.25        5.01     12.00 o 
  15   3   8        1.41      -11.92     11.92 o 
  17   3   8        3.99        9.41     16.51 o 
  19   3   8       12.13       28.68     18.13 o 
  21   3   8       89.46       81.33     22.37 o 
 -34   4   8        1.88       -5.98     23.92 o 
 -32   4   8        6.41       11.67     13.90 o 
 -30   4   8       11.07       10.68     12.62 o 
 -28   4   8      243.29      257.86     20.31 o 
 -26   4   8      146.37      141.29     15.74 o 
 -24   4   8        1.45        2.80      9.01 o 
 -22   4   8      417.28      468.73     20.88 o 
 -20   4   8     1083.48     1030.10     25.28 o 
 -18   4   8      475.48      449.67     14.66 o 
 -16   4   8      798.95      755.37     19.45 o 
 -14   4   8      308.65      323.24     15.60 o 
 -12   4   8      338.95      390.59     15.81 o 
 -10   4   8        7.71        9.32      5.04 o 
  -8   4   8       70.29       34.20      6.84 o 
  -6   4   8     1176.28      931.36     22.55 o 
  -4   4   8      385.81      407.66     12.91 o 
  -2   4   8       32.67       14.53      7.39 o 
   0   4   8     1225.54     1292.58     22.28 o 
   2   4   8     1169.46     1092.48     21.38 o 
   4   4   8        1.59        1.50      7.61 o 
   6   4   8       46.25       55.01     11.19 o 
   8   4   8      248.59      307.50     17.52 o 
  10   4   8        0.00      -10.09     10.09 o 
  12   4   8      239.25      226.49     28.80 o 
  14   4   8        1.58        7.85     14.56 o 
  16   4   8       20.45       67.72     18.50 o 
  18   4   8        3.63      -13.77     16.51 o 
  20   4   8       45.17        9.07     23.81 o 
 -35   5   8        3.40        6.05     28.49 o 
 -33   5   8       59.31       67.80     16.94 o 
 -31   5   8        2.01       -2.96     19.83 o 
 -29   5   8      116.91      139.80     28.96 o 
 -27   5   8      384.02      355.90     22.04 o 
 -25   5   8      434.02      409.76     34.19 o 
 -23   5   8        6.54        4.66      6.57 o 
 -21   5   8      899.52      875.02     22.97 o 
 -19   5   8      327.86      369.20     14.53 o 
 -17   5   8       52.67       74.37      9.58 o 
 -15   5   8        0.28       -6.77      8.57 o 
 -13   5   8       49.26       85.09      9.61 o 
 -11   5   8      429.16      577.04     21.63 o 
  -9   5   8      507.34      567.30     27.25 o 
  -7   5   8      253.34      285.97     17.43 o 
  -5   5   8      146.91      208.21     12.69 o 
  -3   5   8     1078.56      949.49     23.14 o 
  -1   5   8       24.75       31.33      7.62 o 
   1   5   8      776.94      773.96     23.44 o 
   3   5   8      184.66      202.54     11.50 o 
   5   5   8        3.22        4.08      9.03 o 
   7   5   8     2727.54     2572.11     65.33 o 
   9   5   8      139.79      142.30     16.14 o 
  11   5   8        2.04       -7.57     11.47 o 
  13   5   8        8.51      -10.65     14.33 o 
  15   5   8       10.37       14.85     15.54 o 
  17   5   8        4.88      -15.56     15.56 o 
  19   5   8        0.71       20.34     19.57 o 
 -34   6   8       57.06       75.99     33.77 o 
 -32   6   8        4.16       -0.53     12.45 o 
 -30   6   8       89.23       91.83     29.93 o 
 -28   6   8       11.73       31.79     20.47 o 
 -26   6   8       37.32       32.15     17.77 o 
 -24   6   8      616.44      600.13     46.75 o 
 -22   6   8       13.65       26.71     11.78 o 
 -20   6   8        4.53       -3.50      9.84 o 
 -18   6   8       35.10       37.57      8.80 o 
 -16   6   8     1215.60     1351.79     39.46 o 
 -14   6   8      815.52      901.40     25.95 o 
 -12   6   8     2267.50     2022.31     40.29 o 
 -10   6   8      416.30      341.60     17.40 o 
  -8   6   8      134.29       71.93     13.41 o 
  -6   6   8       45.09       25.47     11.41 o 
  -4   6   8       26.02       38.07     13.90 o 
  -2   6   8     1898.53     1939.92     34.55 o 
   0   6   8      249.12      332.42     15.46 o 
   2   6   8     1606.16     1596.60     33.04 o 
   4   6   8     1128.41     1048.44     30.21 o 
   6   6   8      183.18      161.18     19.24 o 
   8   6   8       19.76        4.59     14.11 o 
  10   6   8      216.26      195.74     18.35 o 
  12   6   8       14.56       23.67     15.48 o 
  14   6   8      201.19      218.06     23.82 o 
  16   6   8       59.42       51.13     18.49 o 
  18   6   8        0.82       -2.03     19.74 o 
 -33   7   8        1.56       33.31     45.26 o 
 -31   7   8        0.00        6.79     77.77 o 
 -29   7   8       54.63       41.25     48.88 o 
 -27   7   8        9.40       -6.18     31.69 o 
 -25   7   8       23.48       28.90     16.74 o 
 -23   7   8       95.84       95.00     21.67 o 
 -21   7   8        6.83       -3.02     13.43 o 
 -19   7   8      506.52      568.89     29.95 o 
 -17   7   8      142.70      143.68     14.22 o 
 -15   7   8        1.93        5.60     12.73 o 
 -13   7   8        6.21       14.46     11.89 o 
 -11   7   8      370.75      450.24     22.56 o 
  -9   7   8      764.13      949.28     30.36 o 
  -7   7   8      147.11      160.64     15.59 o 
  -5   7   8      140.11      182.48     15.64 o 
  -3   7   8      355.39      393.02     44.88 o 
  -1   7   8      123.12      141.60     16.88 o 
   1   7   8      118.12      108.09     16.76 o 
   3   7   8     1861.90     1837.27     42.34 o 
   5   7   8      209.70      236.86     22.99 o 
   7   7   8       10.98       15.83     16.61 o 
   9   7   8        2.06        1.21     15.92 o 
  11   7   8        4.19        0.52     20.10 o 
  13   7   8       16.62       29.34     17.21 o 
  15   7   8       94.37      140.68     32.75 o 
  17   7   8       12.29        4.76     20.66 o 
 -30   8   8        3.28      -31.03     35.82 o 
 -28   8   8       15.34      -21.29     34.80 o 
 -26   8   8       44.40       48.55     19.92 o 
 -24   8   8      289.22      265.91     47.83 o 
 -22   8   8      226.31      176.97     20.69 o 
 -20   8   8       17.06       -9.57     14.80 o 
 -18   8   8      103.07      113.18     19.12 o 
 -16   8   8      511.87      450.51     25.62 o 
 -14   8   8      101.60      110.82     22.61 o 
 -12   8   8       61.47       80.13     14.20 o 
 -10   8   8        6.01       -2.02     15.96 o 
  -8   8   8      213.31      226.82     17.68 o 
  -6   8   8     1892.00     1799.50     41.43 o 
  -4   8   8      287.03      275.07     24.01 o 
  -2   8   8      339.96      360.94     23.86 o 
   0   8   8       97.85       92.86     14.53 o 
   2   8   8        9.11        0.59     15.35 o 
   4   8   8      227.79      240.94     23.50 o 
   6   8   8      565.18      576.80     31.17 o 
   8   8   8        9.42       18.33     15.78 o 
  10   8   8        9.10        5.95     16.92 o 
  12   8   8        8.25       29.72     36.83 o 
  14   8   8       64.63       61.75     26.43 o 
  16   8   8        3.90       14.85     22.11 o 
 -29   9   8        0.82      -35.88     35.88 o 
 -27   9   8        5.83      -23.52     65.22 o 
 -25   9   8       13.14       21.74     22.28 o 
 -23   9   8       76.41       95.03     19.58 o 
 -21   9   8       26.56       38.58     19.67 o 
 -19   9   8        0.51        8.96     13.43 o 
 -17   9   8        0.79       -5.12     13.58 o 
 -15   9   8      259.72      257.93     21.82 o 
 -13   9   8       29.54       28.74     14.86 o 
 -11   9   8       24.24       -9.89     15.92 o 
  -9   9   8        4.02       -2.94     11.51 o 
  -7   9   8      352.77      376.42     21.39 o 
  -5   9   8      260.60      246.36     23.34 o 
  -3   9   8      140.99      149.46     18.41 o 
  -1   9   8        2.01      -13.11     13.11 o 
   1   9   8        8.22       13.49     16.50 o 
   3   9   8      238.17      200.16     24.49 o 
   5   9   8      238.72      244.19     32.29 o 
   7   9   8       58.08       80.32     18.14 o 
   9   9   8      167.62      185.42     26.15 o 
  11   9   8       44.21       30.12     18.49 o 
  13   9   8        9.43       -6.24     25.32 o 
  15   9   8        5.70       -2.14     21.81 o 
 -28  10   8        4.08       10.17     21.55 o 
 -26  10   8        1.01      -19.58     21.90 o 
 -24  10   8       85.08       88.94     20.60 o 
 -22  10   8      101.24       58.94     19.78 o 
 -20  10   8       52.53       66.27     16.41 o 
 -18  10   8       25.50        8.55     15.39 o 
 -16  10   8      124.43      136.95     19.22 o 
 -14  10   8       31.81       36.32     16.42 o 
 -12  10   8        2.14       12.97     13.16 o 
 -10  10   8      507.86      587.31     25.82 o 
  -8  10   8       48.76       42.39     17.42 o 
  -6  10   8       45.40       35.91     15.42 o 
  -4  10   8        1.84       14.52     14.29 o 
  -2  10   8       65.17       72.80     27.10 o 
   0  10   8       67.36       55.67     23.85 o 
   2  10   8      181.33      181.59     90.69 o 
   4  10   8       13.26       51.57     19.19 o 
   6  10   8       32.37       21.30     22.42 o 
   8  10   8       71.71       85.01     26.65 o 
  10  10   8       32.37       13.56     17.94 o 
  12  10   8       87.33      105.05     21.93 o 
  14  10   8       46.65       53.48     25.70 o 
 -25  11   8        0.10      -22.45     22.45 o 
 -23  11   8      195.28      240.35     27.37 o 
 -21  11   8       24.58        6.47     16.17 o 
 -19  11   8        1.27       -0.39     15.96 o 
 -17  11   8       10.82       11.46     16.12 o 
 -15  11   8       12.11       10.58     16.35 o 
 -13  11   8       49.62       42.00     16.65 o 
 -11  11   8       15.24       42.25     18.55 o 
  -9  11   8       73.44       73.62     17.04 o 
  -7  11   8      161.82      127.43     27.61 o 
  -5  11   8       75.12       79.92     25.61 o 
  -3  11   8        0.01        2.14     21.62 o 
  -1  11   8        0.66       -2.98     22.23 o 
   1  11   8        0.98       -7.26     21.85 o 
   3  11   8       22.42       26.83     23.59 o 
   5  11   8       18.04       34.49     20.35 o 
   7  11   8       10.15        3.87     41.06 o 
   9  11   8       26.91       15.48     31.93 o 
  11  11   8        0.54       10.41     27.93 o 
 -22  12   8       43.42       57.63     19.40 o 
 -20  12   8        0.00      -13.81     16.41 o 
 -18  12   8        1.25       -5.73     26.61 o 
 -16  12   8        1.23        6.92     20.23 o 
 -14  12   8        1.79        0.42     21.22 o 
 -12  12   8       11.25       15.02     27.37 o 
 -10  12   8        0.63       -9.77     15.02 o 
  -8  12   8       71.71       90.05     30.57 o 
  -6  12   8       10.72        0.79     22.45 o 
  -4  12   8        6.89       28.73     24.04 o 
  -2  12   8        0.11       -6.83     22.28 o 
   0  12   8       40.00        8.69     24.70 o 
   2  12   8        2.97       33.26     33.68 o 
   4  12   8       30.78       37.09     27.06 o 
   6  12   8        5.38       38.50     56.72 o 
   8  12   8       10.05       27.29     26.72 o 
 -19  13   8        2.24       11.72     17.67 o 
 -17  13   8        1.02      -17.34     17.34 o 
 -15  13   8        5.18      -16.19     31.18 o 
 -13  13   8        6.08       14.85     37.02 o 
 -11  13   8       15.39       -6.48     24.04 o 
  -9  13   8       44.18       37.66     21.19 o 
  -7  13   8        4.53        2.90     25.12 o 
  -5  13   8       24.11       17.32     25.93 o 
  -3  13   8       14.99        6.94     25.01 o 
  -1  13   8       19.42       33.15     27.07 o 
   1  13   8        4.43      -20.13     23.60 o 
   3  13   8       17.65        9.85     26.45 o 
   5  13   8        9.84       -2.52     30.26 o 
 -12  14   8        0.46      -23.79     24.96 o 
 -10  14   8        0.00      -20.32     25.92 o 
  -8  14   8       23.90      -11.22     22.17 o 
  -6  14   8        1.91      -11.96     27.23 o 
  -4  14   8       18.17      -15.30     25.10 o 
  -2  14   8        2.62      -12.04     25.97 o 
 -37   1   9        0.59        2.56     17.15 o 
 -35   1   9       37.80       33.91     23.14 o 
 -33   1   9       86.92       62.35     18.32 o 
 -31   1   9        0.73        5.34     13.63 o 
 -29   1   9      881.22      980.35     38.08 o 
 -27   1   9      198.31      230.02     20.69 o 
 -25   1   9      235.49      205.73     19.41 o 
 -23   1   9       76.41       61.50     14.12 o 
 -21   1   9     3099.95     3108.04     67.48 o 
 -19   1   9      988.00     1030.94     45.19 o 
 -17   1   9       27.60       13.32      8.95 o 
 -15   1   9       65.45       42.65     29.55 o 
 -13   1   9     2292.27     2550.77     43.16 o 
 -11   1   9     1414.15     1556.71     27.39 o 
  -9   1   9      625.23      618.73     13.63 o 
  -7   1   9      274.91      308.94     10.05 o 
  -5   1   9       43.93       29.57      6.04 o 
  -3   1   9     1086.06      973.34     19.56 o 
  -1   1   9     2542.48     2343.38     87.84 o 
   1   1   9      446.90      456.78     16.19 o 
   3   1   9      314.72      268.08     12.22 o 
   5   1   9      846.17      687.76     18.28 o 
   7   1   9      245.10      278.97     12.64 o 
   9   1   9      118.40      131.15     11.44 o 
  11   1   9       65.01       52.27     11.21 o 
  13   1   9       14.53        2.28     11.23 o 
  15   1   9        7.05       25.40     12.87 o 
  17   1   9       53.64       63.03     17.15 o 
  19   1   9      194.93      242.49     22.89 o 
 -36   2   9      110.78      100.88     28.26 o 
 -34   2   9        4.99       11.30     18.00 o 
 -32   2   9        0.43       -2.54     17.52 o 
 -30   2   9       15.71        1.88     13.82 o 
 -28   2   9     1386.60     1379.32     43.49 o 
 -26   2   9       95.15      125.80     16.91 o 
 -24   2   9     1031.84     1040.54     49.55 o 
 -22   2   9       30.76       43.48     13.30 o 
 -20   2   9     1790.78     1844.79     44.14 o 
 -18   2   9       69.37       58.73     12.92 o 
 -16   2   9      736.98      872.58     25.71 o 
 -14   2   9      382.14      426.84     15.52 o 
 -12   2   9     2910.87     3241.50     47.60 o 
 -10   2   9      413.01      385.46     14.73 o 
  -8   2   9      703.22      848.84     14.92 o 
  -6   2   9      680.23      765.99     15.73 o 
  -4   2   9        7.91       -4.67      5.14 o 
  -2   2   9      351.56      411.96     14.82 o 
   0   2   9      120.61      161.73     10.09 o 
   2   2   9      191.49      181.61     10.13 o 
   4   2   9      891.26      703.97     17.81 o 
   6   2   9      100.27      111.92      9.29 o 
   8   2   9     1245.78     1226.56     26.84 o 
  10   2   9       76.14       42.04     10.60 o 
  12   2   9      150.95      158.54     22.14 o 
  14   2   9       28.22       15.17     11.86 o 
  16   2   9      105.67      137.69     16.99 o 
  18   2   9       16.02        7.95     19.74 o 
  20   2   9      347.98      339.27     40.35 o 
 -35   3   9       91.19       94.92     21.32 o 
 -33   3   9       54.00       42.54     29.71 o 
 -31   3   9       37.49       47.70     16.05 o 
 -29   3   9      345.50      354.04     25.27 o 
 -27   3   9       11.58       -6.56     14.49 o 
 -25   3   9       17.25       17.79     19.57 o 
 -23   3   9      217.71      273.08     21.70 o 
 -21   3   9       94.66       99.73     13.86 o 
 -19   3   9      380.04      393.44     15.36 o 
 -17   3   9     1100.41     1141.85     27.92 o 
 -15   3   9       16.90       11.75      9.16 o 
 -13   3   9       31.96       19.38      8.98 o 
 -11   3   9        3.17       -2.75      4.49 o 
  -9   3   9     1650.61     1572.36     29.72 o 
  -7   3   9      863.60      769.08     21.20 o 
  -5   3   9      861.43      756.48     21.66 o 
  -3   3   9     1147.51     1149.44     22.32 o 
  -1   3   9     1332.20     1407.56     24.11 o 
   1   3   9       38.34       33.38      8.33 o 
   3   3   9       56.76       47.08      8.41 o 
   5   3   9     1052.59      927.41     24.17 o 
   7   3   9     1279.73     1109.45     27.04 o 
   9   3   9      114.24       97.42     13.25 o 
  11   3   9       22.63        2.54     10.96 o 
  13   3   9       29.80       16.66     15.78 o 
  15   3   9       54.56       37.51     17.53 o 
  17   3   9        0.01       -6.77     17.34 o 
  19   3   9       41.07       47.07     20.22 o 
 -34   4   9        3.56      -15.65     16.97 o 
 -32   4   9        6.54       15.08     14.92 o 
 -30   4   9       63.54       39.74     18.66 o 
 -28   4   9      134.29      221.63     30.72 o 
 -26   4   9      368.46      396.79     25.50 o 
 -24   4   9       38.28       49.02     12.29 o 
 -22   4   9       19.24       18.13     15.00 o 
 -20   4   9     3446.67     3663.22     61.93 o 
 -18   4   9       58.74       62.24      9.15 o 
 -16   4   9       82.91       83.10     10.53 o 
 -14   4   9      190.20      289.83     17.63 o 
 -10   4   9     1408.05     1514.25     38.00 o 
  -8   4   9      131.52       78.53     10.24 o 
  -6   4   9      636.15      581.70     20.91 o 
  -4   4   9       24.56       34.85      8.37 o 
  -2   4   9      129.96      104.96     10.38 o 
   0   4   9      137.80      135.82      9.79 o 
   2   4   9     2417.85     2344.18     34.04 o 
   4   4   9        0.15       -1.23      8.41 o 
   6   4   9       89.08       93.75     12.57 o 
   8   4   9      514.15      544.48     22.73 o 
  10   4   9        8.40       16.74     11.41 o 
  12   4   9        0.63       -6.35     12.26 o 
  14   4   9      111.12      116.63     20.73 o 
  16   4   9       16.28       10.57     17.30 o 
  18   4   9        1.24       -9.85     17.40 o 
 -35   5   9       38.95       19.29     19.22 o 
 -33   5   9      113.07       85.80     19.06 o 
 -31   5   9        3.53        7.53     13.93 o 
 -29   5   9        6.61       16.39     12.86 o 
 -27   5   9       31.20       21.13     12.73 o 
 -25   5   9      140.09      109.83     26.82 o 
 -23   5   9      203.73      212.47     28.14 o 
 -21   5   9      326.69      323.74     28.20 o 
 -19   5   9      121.75      109.69     10.58 o 
 -17   5   9      417.05      393.08     16.96 o 
 -15   5   9      106.00       75.95     12.07 o 
 -13   5   9      280.33      314.80     17.36 o 
 -11   5   9       31.15       22.27      9.31 o 
  -9   5   9     1059.95     1076.42     30.58 o 
  -7   5   9       51.60       60.96     10.55 o 
  -5   5   9       60.90       68.42     10.45 o 
  -3   5   9      250.05      262.14     12.49 o 
  -1   5   9      202.38      167.35     11.00 o 
   1   5   9      157.61      157.17     12.91 o 
   3   5   9     1532.92     1293.72     25.23 o 
   5   5   9      297.72      270.05     21.84 o 
   7   5   9       55.79       65.45     12.20 o 
   9   5   9        0.94        6.21     14.97 o 
  11   5   9       28.13       62.98     14.89 o 
  13   5   9      163.88      151.98     21.55 o 
  15   5   9       43.15       56.07     19.17 o 
  17   5   9        4.60       33.80     19.53 o 
 -34   6   9       50.48       53.94     27.88 o 
 -32   6   9        0.17       -5.33     13.75 o 
 -30   6   9        6.82       28.06     17.97 o 
 -28   6   9       71.31       63.59     19.84 o 
 -26   6   9      221.74      233.20     17.98 o 
 -24   6   9       83.96       73.75     11.50 o 
 -22   6   9       21.00       27.96     10.66 o 
 -20   6   9        0.77       10.12      9.25 o 
 -18   6   9     1841.03     2006.18     40.19 o 
 -16   6   9       11.25      -12.50     14.15 o 
 -14   6   9        3.06        4.97     11.84 o 
 -12   6   9       28.21       41.54     11.44 o 
 -10   6   9      746.63      811.54     30.38 o 
  -8   6   9      749.23      760.59     24.75 o 
  -6   6   9     1110.97     1048.45     28.14 o 
  -4   6   9       84.42       65.21     10.74 o 
  -2   6   9       14.31       13.82      9.11 o 
   0   6   9       54.29       46.66     10.01 o 
   2   6   9     1154.68     1084.12     40.62 o 
   4   6   9       53.22       50.08     12.06 o 
   6   6   9       47.73       25.77     25.20 o 
   8   6   9        6.56       -7.48     12.07 o 
  10   6   9        2.20       -1.48     12.77 o 
  12   6   9      153.01      130.41     17.82 o 
  14   6   9       65.39       76.64     20.06 o 
  16   6   9        1.25       20.35     18.37 o 
  18   6   9        0.14      -13.47     21.87 o 
 -33   7   9        1.74       -5.05     17.09 o 
 -31   7   9        0.01        3.51     13.95 o 
 -29   7   9       38.71      -14.47     35.37 o 
 -27   7   9       18.99       38.65     34.74 o 
 -25   7   9       48.96       28.95     18.88 o 
 -23   7   9        0.47      -10.46     10.46 o 
 -21   7   9      228.65      244.56     16.59 o 
 -19   7   9      117.08      143.36     14.97 o 
 -17   7   9      182.03      179.30     16.38 o 
 -15   7   9      382.71      332.67     20.48 o 
 -13   7   9      582.76      688.72     33.95 o 
 -11   7   9      323.43      318.64     26.33 o 
  -9   7   9       86.08       94.73     13.15 o 
  -7   7   9     1172.82     1142.39     30.08 o 
  -5   7   9        3.91        2.33     10.25 o 
  -3   7   9      165.87      194.33     19.33 o 
  -1   7   9        3.60       12.44     11.26 o 
   1   7   9       47.14       47.94     10.48 o 
   3   7   9      421.81      470.91     24.21 o 
   5   7   9        1.41       -5.01     20.95 o 
   7   7   9       70.52       92.49     18.56 o 
   9   7   9       49.00       40.38     17.07 o 
  11   7   9       20.71        5.28     16.61 o 
  13   7   9        1.60       -7.46     16.95 o 
  15   7   9       46.64       82.44     25.15 o 
 -30   8   9       64.51        8.28     39.95 o 
 -28   8   9      103.44      135.19     45.51 o 
 -26   8   9       11.90      -16.56     16.56 o 
 -24   8   9       54.73       27.71     20.15 o 
 -22   8   9       68.78       71.05     13.01 o 
 -20   8   9       83.39       87.59     14.17 o 
 -18   8   9      103.27      128.96     16.10 o 
 -16   8   9       17.09       -1.04     12.65 o 
 -14   8   9       12.24       14.85     12.34 o 
 -12   8   9       55.57       50.94     14.10 o 
 -10   8   9      527.71      586.91     26.95 o 
  -8   8   9        0.87        6.43     11.66 o 
  -6   8   9       11.19       21.52     11.63 o 
  -4   8   9      201.51      217.75     22.77 o 
  -2   8   9      295.38      300.49     22.62 o 
   0   8   9        0.06       10.33     12.76 o 
   2   8   9      547.30      492.88     27.97 o 
   4   8   9        0.13        3.75     12.47 o 
   6   8   9       36.31        4.91     27.70 o 
   8   8   9        1.43        7.33     15.91 o 
  10   8   9        9.59        5.70     16.82 o 
  12   8   9       49.81       53.54     19.71 o 
  14   8   9       13.75       -2.17     22.06 o 
 -29   9   9        0.88        0.88     38.81 o 
 -27   9   9       71.39       40.96     21.61 o 
 -25   9   9       75.69       80.10     46.54 o 
 -23   9   9       34.40       40.73     12.70 o 
 -21   9   9      397.18      386.24     22.04 o 
 -19   9   9       87.56       79.94     15.47 o 
 -17   9   9      384.52      433.23     24.38 o 
 -15   9   9       11.45        5.27     14.99 o 
 -13   9   9       18.77        8.17     21.01 o 
 -11   9   9      280.46      246.35     19.50 o 
  -9   9   9       10.19       26.97     12.76 o 
  -7   9   9      100.91      103.93     26.20 o 
  -5   9   9       42.08       40.44     16.10 o 
  -3   9   9       34.39       50.63     15.63 o 
  -1   9   9        8.10       12.15     14.50 o 
   1   9   9      305.05      307.36     28.81 o 
   3   9   9        2.69       -3.08     16.92 o 
   5   9   9       30.38       59.18     24.13 o 
   7   9   9        0.05       27.78     25.09 o 
   9   9   9       38.42       10.05     17.98 o 
  11   9   9       19.57      -18.48     27.56 o 
  13   9   9        0.02      -16.28     22.03 o 
 -28  10   9      146.80      194.97     29.60 o 
 -26  10   9       19.08       -3.34     21.68 o 
 -24  10   9        9.66        6.24     16.88 o 
 -22  10   9       72.23       87.13     16.53 o 
 -20  10   9       15.71       19.47     14.53 o 
 -18  10   9        0.00        4.28     17.42 o 
 -16  10   9       53.49       39.65     18.54 o 
 -14  10   9       53.63       91.03     19.02 o 
 -12  10   9       25.78       24.92     16.03 o 
 -10  10   9       95.79       70.98     14.47 o 
  -8  10   9       62.99       64.95     18.95 o 
  -6  10   9       24.00       18.81     15.29 o 
  -4  10   9       50.94       28.87     26.59 o 
  -2  10   9       80.34       72.18     19.71 o 
   0  10   9       72.60       83.86     25.63 o 
   2  10   9       43.14       65.48     26.35 o 
   4  10   9      149.09      127.89     24.98 o 
   6  10   9        2.92       -9.29     22.89 o 
   8  10   9       44.20       31.32     25.81 o 
  10  10   9        1.79       -1.86     17.86 o 
  12  10   9       17.06       29.41     19.90 o 
 -25  11   9       67.11       67.06     19.15 o 
 -23  11   9       33.46        3.63     25.16 o 
 -21  11   9        0.26      -14.59     14.59 o 
 -19  11   9       19.98       17.84     26.05 o 
 -17  11   9      171.23      119.87     20.38 o 
 -15  11   9       23.34       15.13     28.85 o 
 -13  11   9        4.69        3.37     15.29 o 
 -11  11   9       15.78       32.30     18.14 o 
  -9  11   9       12.29       16.05     18.41 o 
  -7  11   9       24.23        4.79     16.25 o 
  -5  11   9       10.23       -1.18     15.66 o 
  -3  11   9       60.14       17.14     24.16 o 
  -1  11   9        0.03       17.09     22.19 o 
   1  11   9       10.05       37.65     29.51 o 
   3  11   9       36.63       27.03     25.83 o 
   5  11   9       29.94       31.31     33.53 o 
   7  11   9        2.40       29.42     26.17 o 
   9  11   9        0.02       13.64     43.11 o 
 -22  12   9       14.79       12.62     15.41 o 
 -20  12   9       19.38       -0.41     26.67 o 
 -18  12   9        0.04       -0.36     27.79 o 
 -16  12   9        2.47        1.39     18.44 o 
 -14  12   9        1.12       -5.42     21.60 o 
 -12  12   9       24.55       -7.68     24.16 o 
 -10  12   9       50.37       68.35     18.41 o 
  -8  12   9       38.87       20.65     20.89 o 
  -6  12   9        8.75       -2.29     28.15 o 
  -4  12   9        9.57        4.54     20.44 o 
  -2  12   9        0.03      -17.92     23.12 o 
   0  12   9        1.22       -0.68     30.82 o 
   2  12   9      107.06      126.40     32.57 o 
   4  12   9        0.05      -28.73     28.73 o 
   6  12   9        1.34       20.86     25.83 o 
 -17  13   9       11.42       -9.06     18.72 o 
 -15  13   9       43.06       33.50     25.76 o 
 -13  13   9        0.01       29.50     20.29 o 
 -11  13   9       12.05        2.03     47.37 o 
  -9  13   9       31.54       -2.50     21.32 o 
  -7  13   9       30.75       41.34     23.56 o 
  -5  13   9       44.55       59.35     24.27 o 
  -3  13   9        8.63       27.16     27.47 o 
  -1  13   9       11.44       46.11     28.79 o 
   1  13   9        0.33       -8.48     24.36 o 
 -36   0  10       92.07       72.86     29.61 o 
 -34   0  10       41.05       18.43     25.13 o 
 -32   0  10        3.66        4.36     22.07 o 
 -30   0  10      472.04      470.10     43.04 o 
 -28   0  10      473.47      469.65     41.75 o 
 -26   0  10       66.27       44.53     22.41 o 
 -24   0  10        8.49        5.21     18.76 o 
 -22   0  10     1884.70     1719.38     83.83 o 
 -20   0  10      597.27      428.90     44.85 o 
 -18   0  10     1341.74     1638.51     79.84 o 
 -16   0  10     2697.07     2560.07     86.81 o 
 -14   0  10      234.56      326.22     27.09 o 
 -12   0  10      845.30      812.63     58.34 o 
 -10   0  10      147.47      167.15     12.14 o 
  -8   0  10      826.89      999.49     26.83 o 
  -6   0  10     1669.60     1645.79     43.10 o 
  -4   0  10       12.06        5.16     10.30 o 
  -2   0  10       10.30       -4.82      6.00 o 
   0   0  10     1596.27     1496.09     37.15 o 
   2   0  10       59.32       36.03     11.42 o 
   4   0  10     3459.63     3044.29     61.08 o 
   6   0  10        2.90        4.46     10.80 o 
   8   0  10       16.25       14.65     11.94 o 
  10   0  10       51.26       29.18     15.04 o 
  12   0  10      125.13      219.77     23.60 o 
  14   0  10      168.93      225.47     34.07 o 
  16   0  10      117.66      147.21     29.39 o 
  18   0  10      711.55      884.64     59.63 o 
 -37   1  10       70.10       74.64     24.54 o 
 -35   1  10       53.57       36.59     19.33 o 
 -33   1  10       44.27       21.45     17.00 o 
 -31   1  10        3.50       16.61     20.17 o 
 -29   1  10        2.15       -5.99     14.06 o 
 -27   1  10        0.11        5.22     16.29 o 
 -25   1  10        0.12        0.25     13.20 o 
 -23   1  10       56.79       59.54     15.34 o 
 -21   1  10       56.38       25.04     15.19 o 
 -19   1  10      571.64      573.72     34.58 o 
 -17   1  10      354.73      359.49     23.44 o 
 -15   1  10      152.13      117.47     16.25 o 
 -13   1  10       22.39       10.36      8.27 o 
 -11   1  10       95.65       85.84      9.01 o 
  -9   1  10     1178.42     1066.76     21.33 o 
  -7   1  10      636.47      623.75     18.22 o 
  -5   1  10     3074.45     2923.05     42.83 o 
  -3   1  10       61.27       84.68      9.73 o 
  -1   1  10      123.82      162.23     10.03 o 
   1   1  10       67.75       57.59      8.58 o 
   3   1  10      215.34      167.44     11.28 o 
   5   1  10      201.57      177.75     11.59 o 
   7   1  10       36.61       28.93      8.23 o 
   9   1  10       16.26       11.63     10.02 o 
  11   1  10        6.02        0.41      9.93 o 
  13   1  10        2.66       12.28     12.83 o 
  15   1  10        4.85        8.31     13.21 o 
  17   1  10        0.39       -3.16     17.97 o 
 -36   2  10       83.00       65.97     23.02 o 
 -34   2  10       69.59       68.28     20.00 o 
 -32   2  10        0.36      -14.86     14.86 o 
 -30   2  10       32.63       70.19     17.70 o 
 -28   2  10       69.80       59.46     16.35 o 
 -26   2  10        3.66      -13.10     13.10 o 
 -24   2  10        0.64      -13.06     13.06 o 
 -22   2  10     2834.17     2771.82     70.77 o 
 -20   2  10      152.66      192.96     17.75 o 
 -18   2  10      933.23      742.25     32.65 o 
 -16   2  10     1288.53     1222.99     68.62 o 
 -14   2  10      142.88      231.69     12.54 o 
 -12   2  10        0.53        8.68      7.87 o 
 -10   2  10      301.97      232.51     14.74 o 
  -8   2  10        8.07       14.12      6.11 o 
  -6   2  10      164.41      179.30      9.71 o 
  -4   2  10       17.99        2.68      6.39 o 
  -2   2  10       25.01       45.57      7.81 o 
   0   2  10      159.16      168.43     11.08 o 
   2   2  10     1011.68      949.52     25.82 o 
   4   2  10       73.07      100.16     10.40 o 
   6   2  10      216.96      205.75     18.46 o 
   8   2  10       26.24       16.47     10.01 o 
  10   2  10        5.70       -5.04     10.93 o 
  12   2  10        1.05      -12.50     12.50 o 
  14   2  10       32.69       39.44     15.82 o 
  16   2  10       27.74        5.96     15.84 o 
  18   2  10      164.68      168.46     22.64 o 
 -35   3  10        5.83       11.89     17.77 o 
 -33   3  10       46.89       19.67     17.50 o 
 -31   3  10        0.53      -12.15     27.61 o 
 -29   3  10        5.22       15.17     16.04 o 
 -27   3  10      111.92       96.69     18.27 o 
 -25   3  10     1196.92     1135.23     42.20 o 
 -23   3  10       23.14       22.47     14.59 o 
 -21   3  10     1420.19     1531.03     41.20 o 
 -19   3  10      289.13      304.56     15.31 o 
 -17   3  10     1145.08     1149.64     31.57 o 
 -15   3  10       12.93       15.78      9.04 o 
 -13   3  10       18.41       -8.50      8.50 o 
 -11   3  10      470.33      476.31     22.72 o 
  -9   3  10       76.27      105.58     13.43 o 
  -7   3  10      155.29      126.59      9.01 o 
  -5   3  10       93.75       54.74     12.90 o 
  -3   3  10     1266.24     1240.85     22.82 o 
  -1   3  10      792.07      792.89     19.11 o 
   1   3  10       14.19       32.56      9.76 o 
   3   3  10     1178.72      880.04     21.74 o 
   5   3  10      532.18      440.03     19.15 o 
   7   3  10       71.10       59.82     11.31 o 
   9   3  10       32.17       18.67     14.54 o 
  11   3  10       85.53      135.09     21.88 o 
  13   3  10       65.95       71.82     16.67 o 
  15   3  10       14.33       13.39     18.08 o 
  17   3  10       72.63       74.96     21.71 o 
 -34   4  10        5.75       -3.41     27.65 o 
 -32   4  10       26.04       29.17     16.30 o 
 -30   4  10        0.60      -11.98     20.24 o 
 -28   4  10       51.80       48.88     22.18 o 
 -26   4  10       25.79       33.88     14.86 o 
 -24   4  10      173.27      213.30     18.86 o 
 -22   4  10       68.10       67.42     13.89 o 
 -20   4  10       15.28       27.80     10.17 o 
 -18   4  10       65.82       83.70     12.30 o 
 -16   4  10      612.98      637.15     21.87 o 
 -14   4  10      841.92      810.19     28.96 o 
 -12   4  10      614.61      665.07     22.99 o 
 -10   4  10      244.04      197.76     13.58 o 
  -8   4  10     1047.73     1054.53     25.80 o 
  -6   4  10     2404.08     2228.37     39.56 o 
  -4   4  10      135.26      133.20     10.59 o 
  -2   4  10      393.48      417.67     16.17 o 
   0   4  10       25.83       11.67      7.93 o 
   2   4  10      527.90      403.12     14.58 o 
   4   4  10      102.90       94.29     11.79 o 
   6   4  10        8.31       -3.50     10.38 o 
   8   4  10      361.96      312.86     27.28 o 
  10   4  10       33.04       29.74     12.06 o 
  12   4  10        4.14       22.28     14.35 o 
  14   4  10        6.29      -11.52     23.32 o 
  16   4  10       13.73       -7.83     18.38 o 
 -35   5  10        5.83       21.01     45.57 o 
 -33   5  10      157.84      163.55     23.32 o 
 -31   5  10       87.84      159.79     35.45 o 
 -29   5  10        3.04        4.38     34.57 o 
 -27   5  10       51.00       47.34     14.09 o 
 -25   5  10       18.25       19.42     12.56 o 
 -23   5  10      494.86      535.59     27.37 o 
 -21   5  10      596.44      650.21     25.25 o 
 -19   5  10     1028.32     1021.75     26.67 o 
 -17   5  10      499.56      498.70     20.85 o 
 -15   5  10        0.36        6.85     10.79 o 
 -13   5  10       64.28       58.00     12.33 o 
 -11   5  10      120.41      150.61     14.15 o 
  -9   5  10       48.57       53.00     11.86 o 
  -7   5  10     1496.13     1523.90     35.22 o 
  -5   5  10       15.04        7.77      9.94 o 
  -3   5  10     1688.30     1549.81     30.51 o 
  -1   5  10     1241.53     1228.62     25.46 o 
   1   5  10       39.59       26.86     14.45 o 
   3   5  10      189.90      215.12     21.95 o 
   5   5  10      352.95      309.95     18.47 o 
   7   5  10      190.55      177.45     15.81 o 
   9   5  10       23.16       11.22     13.26 o 
  11   5  10       15.50       13.81     14.78 o 
  13   5  10       52.76       29.83     18.04 o 
  15   5  10       23.53       -9.26     17.76 o 
  17   5  10        4.24      -16.42     18.08 o 
 -34   6  10        0.16      -17.52     17.52 o 
 -32   6  10        2.78       -9.03     15.59 o 
 -30   6  10        5.17       -4.35     17.45 o 
 -28   6  10       35.97       22.89     14.76 o 
 -26   6  10       55.07       67.35     25.62 o 
 -24   6  10      164.95      137.67     14.33 o 
 -22   6  10      163.07      155.98     15.85 o 
 -20   6  10        3.95        7.11     11.48 o 
 -18   6  10       47.15       54.77     11.91 o 
 -16   6  10      174.82      195.97     16.92 o 
 -14   6  10      102.58       92.35     14.27 o 
 -12   6  10       17.06       12.87     13.21 o 
 -10   6  10     3172.31     2905.51     53.90 o 
  -8   6  10       88.46       98.33     13.61 o 
  -6   6  10       34.38       -6.71      9.95 o 
  -4   6  10        0.01        3.61      9.42 o 
  -2   6  10     1416.76     1416.07     27.74 o 
   0   6  10       90.84      103.98     11.82 o 
   2   6  10      922.17      879.23     26.49 o 
   4   6  10      113.42      113.53     16.06 o 
   6   6  10       17.83       48.38     14.30 o 
   8   6  10       22.92       -4.91     12.81 o 
  10   6  10        8.23      -12.12     12.12 o 
  12   6  10        0.14       -1.73     14.70 o 
  14   6  10       25.89        2.59     17.61 o 
  16   6  10       30.66       19.22     19.32 o 
 -33   7  10       50.60       16.87     20.00 o 
 -31   7  10       17.80        9.95     17.11 o 
 -29   7  10        4.39      -14.76     14.76 o 
 -27   7  10       12.01        8.09     16.06 o 
 -25   7  10       34.09       25.68     22.28 o 
 -23   7  10      392.19      430.33     24.61 o 
 -21   7  10       59.78       47.48     12.72 o 
 -19   7  10      425.13      481.86     23.99 o 
 -17   7  10       65.35       61.89     13.99 o 
 -15   7  10      101.57       68.23     14.34 o 
 -13   7  10        0.88       -4.97     11.40 o 
 -11   7  10      589.05      549.70     29.49 o 
  -9   7  10       98.31       81.04     12.78 o 
  -7   7  10      115.39      134.24     14.42 o 
  -5   7  10      390.58      324.10     17.97 o 
  -3   7  10      454.15      478.88     23.47 o 
  -1   7  10       69.29       52.39     13.43 o 
   1   7  10        0.25       -0.40      9.63 o 
   3   7  10      110.13       87.08     13.99 o 
   5   7  10       22.70       -2.06     14.52 o 
   7   7  10       46.52       74.24     18.61 o 
   9   7  10        7.36      -16.10     16.10 o 
  11   7  10        4.08       -9.24     17.01 o 
  13   7  10        1.74      -14.92     19.84 o 
 -30   8  10       27.94        1.23     16.08 o 
 -28   8  10       77.72       66.10     35.69 o 
 -26   8  10       95.54       68.44     22.62 o 
 -24   8  10        2.47       -0.64     19.17 o 
 -22   8  10       53.67       53.92     13.93 o 
 -20   8  10      590.91      656.41     51.77 o 
 -18   8  10       23.96       40.18     14.08 o 
 -16   8  10       80.81       70.93     19.25 o 
 -14   8  10       13.78       49.38     21.06 o 
 -12   8  10        0.05       -6.03     12.53 o 
 -10   8  10        5.31      -12.85     14.64 o 
  -8   8  10      238.06      223.10     16.81 o 
  -6   8  10       25.17       29.31     10.82 o 
  -4   8  10       95.75      123.61     17.37 o 
  -2   8  10      146.80      132.11     18.98 o 
   0   8  10        1.23        5.90     13.04 o 
   2   8  10      162.07      151.29     19.68 o 
   4   8  10        1.71      -13.49     14.79 o 
   6   8  10       31.93       37.62     17.08 o 
   8   8  10       51.37       43.15     18.53 o 
  10   8  10       72.75       49.23     20.39 o 
  12   8  10       66.39       81.09     22.63 o 
 -29   9  10        4.42       24.25     31.26 o 
 -27   9  10       40.67       35.21     15.09 o 
 -25   9  10        0.47       13.97     18.37 o 
 -23   9  10       88.10       67.69     15.11 o 
 -21   9  10       11.12       17.36     14.15 o 
 -19   9  10      160.52      224.66     20.06 o 
 -17   9  10      304.99      322.22     31.03 o 
 -15   9  10      253.78      185.58     19.21 o 
 -13   9  10        0.13      -13.19     13.19 o 
 -11   9  10      443.95      427.27     22.19 o 
  -9   9  10       38.25       19.83     11.74 o 
  -7   9  10       12.20       -9.88     16.15 o 
  -5   9  10        2.60        4.75     13.82 o 
  -3   9  10       25.62       19.26     15.27 o 
  -1   9  10       47.89        7.15     14.82 o 
   1   9  10        7.98       11.45     15.06 o 
   3   9  10       33.10       60.18     21.13 o 
   5   9  10       18.58       37.40     23.57 o 
   7   9  10        0.68      -15.81     15.81 o 
   9   9  10        2.93       10.53     18.83 o 
  11   9  10       17.25      -18.82     18.82 o 
 -26  10  10        0.10        2.53     16.16 o 
 -24  10  10       65.57       52.99     18.06 o 
 -22  10  10      102.71       75.28     30.17 o 
 -20  10  10       13.27       12.30     20.01 o 
 -18  10  10       78.24       66.08     16.64 o 
 -16  10  10        4.88       18.03     15.21 o 
 -14  10  10        2.39        3.96     14.25 o 
 -12  10  10       82.21       63.57     17.93 o 
 -10  10  10      143.26      115.13     30.62 o 
  -8  10  10      119.99       91.81     20.65 o 
  -6  10  10       24.48        5.63     15.74 o 
  -4  10  10       74.26       64.67     17.71 o 
  -2  10  10       13.54       31.49     19.05 o 
   0  10  10       32.73       48.86     20.67 o 
   2  10  10      200.31      238.22     29.34 o 
   4  10  10        7.42      -11.95     21.85 o 
   6  10  10        6.72       16.61     24.63 o 
   8  10  10        1.02      -17.33     23.35 o 
 -25  11  10       12.14       -0.82     17.76 o 
 -23  11  10        0.07       -1.77     15.44 o 
 -21  11  10        2.18       10.82     15.62 o 
 -19  11  10      107.92      149.09     20.09 o 
 -17  11  10        5.66       13.48     15.65 o 
 -15  11  10        9.78       15.72     17.30 o 
 -13  11  10       32.66       44.87     22.38 o 
 -11  11  10       11.09       13.09     23.40 o 
  -9  11  10       37.04       28.87     31.79 o 
  -7  11  10      194.41      176.64     22.09 o 
  -5  11  10        0.75        5.05     16.92 o 
  -3  11  10       16.45      -11.21     19.51 o 
  -1  11  10       63.02       80.99     28.07 o 
   1  11  10        0.70        7.81     24.28 o 
   3  11  10        3.22      -31.36     35.64 o 
   5  11  10       40.23       50.50     37.32 o 
   7  11  10       22.45       43.87     32.17 o 
 -20  12  10       12.73       11.09     16.95 o 
 -18  12  10       16.45       11.28     16.16 o 
 -16  12  10       15.75       27.44     23.61 o 
 -14  12  10       27.58       72.04     25.22 o 
 -12  12  10       12.64       40.38     25.63 o 
 -10  12  10        1.83       43.62     22.03 o 
  -8  12  10        1.19       -0.75     16.97 o 
  -6  12  10        6.24        9.82     24.62 o 
  -4  12  10        0.04       11.95     21.34 o 
  -2  12  10        2.01      -14.51     23.56 o 
   0  12  10        0.09      -12.26     24.30 o 
   2  12  10       63.56       52.44     29.05 o 
 -15  13  10        0.05       25.54     20.84 o 
 -13  13  10       23.54       22.31     20.66 o 
 -11  13  10        2.11       -5.36     34.24 o 
  -9  13  10       35.16       59.51     30.10 o 
  -7  13  10        9.46        2.68     22.07 o 
  -5  13  10        5.17       36.85     23.36 o 
  -3  13  10        0.12        6.92     27.23 o 
 -35   1  11        6.33       -2.56     17.16 o 
 -33   1  11      604.15      579.72     36.99 o 
 -31   1  11        0.04       -4.49     16.25 o 
 -29   1  11       58.84       34.91     20.17 o 
 -27   1  11      433.28      459.47     29.95 o 
 -25   1  11      268.40      281.67     35.25 o 
 -23   1  11      531.79      504.54     32.00 o 
 -21   1  11       82.05       99.70     20.68 o 
 -19   1  11        4.05        9.84     21.11 o 
 -17   1  11     1534.67     1580.21     47.56 o 
 -15   1  11      150.67      118.48     12.09 o 
 -13   1  11     1398.35     1376.69     38.70 o 
 -11   1  11      314.73      299.53     11.91 o 
  -9   1  11        8.69       21.42      6.41 o 
  -7   1  11     1353.90     1253.66     23.08 o 
  -5   1  11        6.70        7.87      7.89 o 
  -3   1  11      723.75      786.72     19.37 o 
  -1   1  11      769.69      744.10     20.40 o 
   1   1  11     2117.56     1718.15     31.78 o 
   3   1  11      719.10      667.74     20.27 o 
   5   1  11      150.05      121.78     11.60 o 
   7   1  11       51.70       54.11      9.94 o 
   9   1  11      119.30      177.36     14.87 o 
  11   1  11        0.06       -1.26     12.00 o 
  13   1  11        2.89      -10.36     14.05 o 
  15   1  11       49.55      112.74     20.26 o 
  17   1  11       73.99       56.05     19.41 o 
 -36   2  11        7.26      -18.05     18.05 o 
 -34   2  11       75.36       75.66     21.53 o 
 -32   2  11      141.93      122.27     21.55 o 
 -30   2  11      164.70      144.28     22.18 o 
 -28   2  11      156.59      144.58     22.33 o 
 -26   2  11        3.87       -0.15     15.53 o 
 -24   2  11        0.00       10.35     15.08 o 
 -22   2  11      371.72      381.98     39.14 o 
 -20   2  11       17.83       41.40     15.34 o 
 -18   2  11      249.76      280.58     27.59 o 
 -16   2  11       11.75      -10.63     10.90 o 
 -14   2  11     1018.93     1012.65     25.25 o 
 -12   2  11       39.25       49.54      9.81 o 
 -10   2  11     1902.28     1971.75     36.49 o 
  -8   2  11        0.09        1.26      9.03 o 
  -6   2  11      549.01      469.37     14.21 o 
  -4   2  11      796.17      737.76     19.30 o 
  -2   2  11     1798.93     1715.06     29.32 o 
   0   2  11       25.87        8.92      9.16 o 
   2   2  11     1991.03     1761.64     32.31 o 
   4   2  11        0.37        1.21      8.06 o 
   6   2  11        6.10       -3.24      9.31 o 
   8   2  11       30.78       25.39     11.25 o 
  10   2  11      129.18      129.96     15.51 o 
  12   2  11        3.40        3.63     14.60 o 
  14   2  11        5.81      -11.65     14.98 o 
  16   2  11       34.22       34.59     18.33 o 
 -35   3  11       10.38       -2.97     18.37 o 
 -33   3  11       38.81       22.49     18.43 o 
 -31   3  11       13.22       43.49     18.58 o 
 -29   3  11        1.71      -13.24     18.15 o 
 -27   3  11       49.88       -6.64     15.58 o 
 -25   3  11       15.32        3.73     15.12 o 
 -23   3  11      107.49      142.91     30.46 o 
 -21   3  11       24.40       18.59     13.59 o 
 -19   3  11      180.62      196.53     14.59 o 
 -17   3  11        3.40       -6.21     11.13 o 
 -15   3  11      658.68      633.05     21.67 o 
 -13   3  11       33.05       44.96     11.28 o 
 -11   3  11      311.20      342.10     18.42 o 
  -9   3  11       16.15       39.19     10.69 o 
  -7   3  11     3392.94     3394.72     48.45 o 
  -5   3  11      388.05      390.39     13.31 o 
  -3   3  11     2002.89     1884.15     30.38 o 
  -1   3  11      230.56      191.48     11.66 o 
   1   3  11     1809.97     1672.00     30.80 o 
   3   3  11        0.47       -3.98      8.04 o 
   5   3  11        5.51        0.45      9.57 o 
   7   3  11        0.02        8.34      9.95 o 
   9   3  11       12.69        9.95     12.06 o 
  11   3  11       83.94      141.07     16.52 o 
  13   3  11       16.92       11.45     15.50 o 
  15   3  11       33.42       37.82     17.91 o 
 -34   4  11       38.64       32.64     19.67 o 
 -32   4  11        0.25      -11.60     16.24 o 
 -30   4  11       54.24       59.85     30.94 o 
 -28   4  11        5.39       16.16     15.49 o 
 -26   4  11      169.45      187.46     22.59 o 
 -24   4  11       26.58       23.27     19.16 o 
 -22   4  11       12.31       10.99     13.32 o 
 -20   4  11      136.92      161.01     15.18 o 
 -18   4  11      252.09      250.82     14.92 o 
 -16   4  11      151.90      162.53     13.90 o 
 -14   4  11     1399.59     1344.46     32.81 o 
 -12   4  11     2710.89     2711.81     51.08 o 
 -10   4  11     1083.05     1109.80     33.29 o 
  -8   4  11      351.89      348.11     17.16 o 
  -6   4  11       53.25       45.92      7.97 o 
  -4   4  11       75.24       97.33     10.40 o 
  -2   4  11     3189.94     3100.19     42.69 o 
   0   4  11      723.71      653.05     18.34 o 
   2   4  11       17.18       17.28      8.07 o 
   4   4  11      311.73      263.41     16.24 o 
   6   4  11        7.03       -8.79     10.50 o 
   8   4  11      159.21      154.22     16.46 o 
  10   4  11        3.00       17.25     12.85 o 
  12   4  11       37.54        8.55     15.58 o 
  14   4  11        7.93      -17.77     17.77 o 
 -33   5  11       11.01       10.57     22.39 o 
 -31   5  11       91.71       89.71     20.40 o 
 -29   5  11       19.21        9.46     18.24 o 
 -27   5  11       30.35      -14.67     14.67 o 
 -25   5  11      380.35      384.88     27.37 o 
 -23   5  11      151.41      145.12     14.35 o 
 -21   5  11       14.50        3.75     17.06 o 
 -19   5  11      225.79      203.34     14.88 o 
 -17   5  11       21.96       13.19     10.69 o 
 -15   5  11      394.17      391.84     20.19 o 
 -13   5  11        4.86       20.16     12.22 o 
 -11   5  11     1710.60     1777.06     43.53 o 
  -9   5  11      169.62      144.66     14.58 o 
  -7   5  11       20.02       20.51     10.83 o 
  -5   5  11     1241.31     1194.40     29.05 o 
  -3   5  11      193.15      189.62     12.06 o 
  -1   5  11       57.22       61.10      9.88 o 
   1   5  11      183.15      201.21     15.31 o 
   3   5  11      626.08      626.61     22.47 o 
   5   5  11      107.72       93.85     17.65 o 
   7   5  11       58.98       62.47     15.59 o 
   9   5  11      139.86      151.86     17.00 o 
  11   5  11        0.00        9.42     15.66 o 
  13   5  11       17.02       -9.95     19.17 o 
  15   5  11       10.37        5.67     19.08 o 
 -34   6  11        2.32       26.82     21.77 o 
 -32   6  11        3.16       38.25     20.81 o 
 -30   6  11       15.48       42.59     18.30 o 
 -28   6  11        0.02       10.72     15.83 o 
 -26   6  11        2.81        1.64     16.07 o 
 -24   6  11      135.76      150.83     16.09 o 
 -22   6  11       62.74       50.58     13.56 o 
 -20   6  11       72.35      108.16     14.56 o 
 -18   6  11       19.69       20.20     12.46 o 
 -16   6  11      389.59      338.89     21.28 o 
 -14   6  11        9.46       19.05     12.44 o 
 -12   6  11      158.48      176.95     17.56 o 
 -10   6  11       28.47       47.16     13.64 o 
  -8   6  11      371.39      410.29     30.70 o 
  -6   6  11       45.56       44.72     12.06 o 
  -4   6  11       49.83       53.24     11.64 o 
  -2   6  11      352.44      393.08     15.28 o 
   0   6  11      947.98      969.83     27.07 o 
   2   6  11       99.21       98.59     16.12 o 
   4   6  11      174.16      167.51     20.97 o 
   6   6  11       20.81        3.85     13.61 o 
   8   6  11        8.55       12.87     14.19 o 
  10   6  11       33.57       52.93     20.40 o 
  12   6  11        1.45       -1.38     15.75 o 
  14   6  11       48.66       41.07     20.06 o 
 -31   7  11        8.49      -15.79     20.59 o 
 -29   7  11       60.28       83.66     21.77 o 
 -27   7  11       39.91       25.94     19.64 o 
 -25   7  11        2.83        1.76     13.76 o 
 -23   7  11       11.97       13.94     14.35 o 
 -21   7  11        1.82       10.31     12.44 o 
 -19   7  11       36.07       38.18     13.72 o 
 -17   7  11       21.66       16.05     13.04 o 
 -15   7  11      759.06      727.15     30.45 o 
 -13   7  11      879.83      939.76     33.04 o 
 -11   7  11        8.04      -12.55     12.55 o 
  -9   7  11       30.83       32.90     12.09 o 
  -7   7  11       48.87       65.39     12.62 o 
  -5   7  11        3.89        7.16     15.67 o 
  -3   7  11      335.15      322.50     20.67 o 
  -1   7  11      215.02      221.19     18.66 o 
   1   7  11       76.84       66.59     12.69 o 
   3   7  11       24.99       31.06     13.96 o 
   5   7  11        0.23       -1.70     13.85 o 
   7   7  11      105.80      124.84     22.02 o 
   9   7  11       63.90       57.61     22.73 o 
  11   7  11        0.24      -14.19     18.97 o 
 -30   8  11       24.83        8.80     29.89 o 
 -28   8  11      133.07      154.69     24.88 o 
 -26   8  11       17.56       19.43     15.28 o 
 -24   8  11      153.00      179.38     20.86 o 
 -22   8  11      111.71      100.46     15.80 o 
 -20   8  11      391.10      376.96     23.38 o 
 -18   8  11        5.26       -6.52     12.87 o 
 -16   8  11      134.27      113.00     17.13 o 
 -14   8  11      112.50      101.38     21.24 o 
 -12   8  11      214.78      246.25     20.57 o 
 -10   8  11      143.93      162.65     16.23 o 
  -8   8  11       10.93        6.92     11.88 o 
  -6   8  11      122.35      119.52     17.41 o 
  -4   8  11        0.91        0.27     13.38 o 
  -2   8  11       16.72       44.55     25.99 o 
   0   8  11      157.42      179.50     18.83 o 
   2   8  11        7.74        7.16     25.89 o 
   4   8  11        4.87        2.24     15.54 o 
   6   8  11        0.02       -3.05     16.82 o 
   8   8  11       29.02       49.39     24.21 o 
  10   8  11       68.32       63.12     26.55 o 
 -29   9  11       35.89       43.39     22.51 o 
 -27   9  11       12.56       30.65     16.59 o 
 -25   9  11       45.91       37.14     17.66 o 
 -23   9  11        0.66       14.14     18.93 o 
 -21   9  11      220.85      270.12     21.89 o 
 -19   9  11       17.74       -7.40     14.01 o 
 -17   9  11       82.67       46.61     16.37 o 
 -15   9  11      104.66       75.13     16.82 o 
 -13   9  11        7.32       -3.89     13.77 o 
 -11   9  11       49.98       87.16     16.52 o 
  -9   9  11       95.92       64.38     13.73 o 
  -7   9  11       45.53       35.04     15.45 o 
  -5   9  11       13.55       30.41     15.16 o 
  -3   9  11        1.39       -0.16     15.05 o 
  -1   9  11      251.19      291.53     25.97 o 
   1   9  11      338.89      425.76     29.34 o 
   3   9  11       45.89       81.09     27.06 o 
   5   9  11        4.32      -14.78     21.65 o 
   7   9  11       25.65       10.44     25.33 o 
   9   9  11        1.34       38.99     20.68 o 
 -26  10  11        2.94        3.65     16.78 o 
 -24  10  11        5.46        6.04     15.02 o 
 -22  10  11        3.98       -0.54     15.07 o 
 -20  10  11       12.52      -13.36     14.78 o 
 -18  10  11       12.06       -5.11     15.08 o 
 -16  10  11        3.07       18.83     15.42 o 
 -14  10  11      121.83       76.28     18.55 o 
 -12  10  11       86.09      118.89     17.96 o 
 -10  10  11       32.92       54.86     20.88 o 
  -8  10  11       69.89       48.09     17.17 o 
  -6  10  11        9.01       11.15     14.86 o 
  -4  10  11       50.17       44.11     18.38 o 
  -2  10  11       71.99       80.42     57.90 o 
   0  10  11        0.05       -0.92     18.02 o 
   2  10  11       40.87       39.51     25.62 o 
   4  10  11        0.03       18.09     51.14 o 
   6  10  11        6.23        9.21     24.88 o 
 -23  11  11       78.37       59.52     18.31 o 
 -21  11  11        0.68       -1.59     21.66 o 
 -19  11  11        4.54      -15.57     15.57 o 
 -17  11  11       10.46        0.32     18.97 o 
 -15  11  11       32.90       45.73     16.83 o 
 -13  11  11       11.77        6.78     19.03 o 
 -11  11  11       15.27       -4.08     21.30 o 
  -9  11  11        3.60       10.95     20.48 o 
  -7  11  11        9.69      -14.40     16.68 o 
  -5  11  11        3.75       -8.25     16.59 o 
  -3  11  11       77.25      124.37     37.29 o 
  -1  11  11       43.05       49.10     22.33 o 
   1  11  11       30.59       45.61     36.77 o 
   3  11  11        5.03        3.79     24.47 o 
 -20  12  11       51.12       -0.39     16.89 o 
 -18  12  11        3.65       -0.09     16.27 o 
 -16  12  11       15.45       31.22     20.29 o 
 -14  12  11       88.66       85.63     23.36 o 
 -12  12  11       68.00       42.76     22.85 o 
 -10  12  11        0.05        5.93     18.87 o 
  -8  12  11       48.15       13.56     22.70 o 
  -6  12  11       61.10       53.78     23.52 o 
  -4  12  11       18.22       42.25     23.35 o 
  -2  12  11        8.62       27.27     22.41 o 
   0  12  11      190.07      177.10     38.44 o 
 -11  13  11       88.40       56.20     62.74 o 
  -9  13  11       12.40       14.95     32.92 o 
 -36   0  12       40.37       15.42     30.52 o 
 -34   0  12        3.93      -47.27     47.27 o 
 -32   0  12        8.21       -6.51     40.61 o 
 -30   0  12      389.21      371.08     43.54 o 
 -28   0  12      879.13     1044.41     73.26 o 
 -26   0  12      191.54      258.10     42.12 o 
 -24   0  12       22.94       42.79     27.74 o 
 -22   0  12      659.81      560.29     56.85 o 
 -20   0  12      334.66      385.88     48.64 o 
 -18   0  12      480.31      492.80     53.24 o 
 -16   0  12       24.21       18.63     29.07 o 
 -14   0  12      971.93      988.41     47.28 o 
 -12   0  12      118.27       91.51     17.28 o 
 -10   0  12     9051.08     9264.18    145.22 o 
  -8   0  12     1027.69      920.01     28.69 o 
  -6   0  12      321.09      319.22     19.65 o 
  -4   0  12     5979.83     5478.26    109.12 o 
  -2   0  12      349.07      322.88     23.13 o 
   0   0  12     1256.86     1125.85     38.61 o 
   2   0  12      285.93      209.88     20.71 o 
   4   0  12       91.45       81.62     17.06 o 
   6   0  12        1.04       16.43     14.54 o 
   8   0  12        6.88       28.63     14.74 o 
  10   0  12       91.85       60.56     23.25 o 
  12   0  12       75.05       97.81     26.59 o 
  14   0  12       71.67      190.36     34.08 o 
 -35   1  12        0.76      -33.26     33.26 o 
 -33   1  12      284.31      281.92     30.38 o 
 -31   1  12       78.52       71.41     22.14 o 
 -29   1  12       20.70       -9.22     18.18 o 
 -27   1  12        7.50        2.00     26.61 o 
 -25   1  12       54.97       91.19     22.36 o 
 -23   1  12       32.83       50.90     24.54 o 
 -21   1  12      180.42      150.09     24.43 o 
 -19   1  12      191.61      176.30     26.13 o 
 -17   1  12      805.80      732.07     44.92 o 
 -15   1  12      429.99      362.76     20.96 o 
 -13   1  12       37.12       17.26      8.24 o 
 -11   1  12      578.11      544.49     16.52 o 
  -9   1  12      283.45      289.67     12.04 o 
  -7   1  12       15.10        9.80      7.95 o 
  -5   1  12      359.41      327.87     15.70 o 
  -3   1  12     1456.34     1275.34     26.71 o 
  -1   1  12      242.63      207.66     14.33 o 
   1   1  12       48.48       48.23     10.86 o 
   3   1  12        2.48       14.51     11.58 o 
   5   1  12      121.87      142.74     12.70 o 
   7   1  12      161.72      163.64     15.46 o 
   9   1  12       26.95       28.37     11.78 o 
  11   1  12       14.64       36.35     14.67 o 
  13   1  12       33.28       33.29     18.98 o 
 -36   2  12       16.40       20.57     29.04 o 
 -34   2  12        4.14      -33.97     33.97 o 
 -32   2  12       10.51       19.64     19.52 o 
 -30   2  12        4.11      -21.19     21.19 o 
 -28   2  12       56.04       30.54     18.16 o 
 -26   2  12      217.14      205.91     26.30 o 
 -24   2  12        0.06       24.43     24.69 o 
 -22   2  12       37.57       39.62     19.03 o 
 -20   2  12       78.30       71.93     20.84 o 
 -18   2  12       17.54       26.83     15.89 o 
 -16   2  12      119.90      100.59     14.59 o 
 -14   2  12       20.72       14.30      9.74 o 
 -12   2  12     3388.29     3256.18     51.97 o 
 -10   2  12        9.77       22.99      9.71 o 
  -8   2  12      585.91      586.93     21.33 o 
  -6   2  12      358.15      376.15     15.04 o 
  -4   2  12      217.63      211.27     14.99 o 
  -2   2  12      696.11      644.64     23.67 o 
   0   2  12       42.24       29.87      9.64 o 
   2   2  12      201.38      199.69     13.52 o 
   4   2  12        7.05        8.24      9.02 o 
   6   2  12        0.49       -7.43      9.97 o 
   8   2  12       89.91       80.69     13.36 o 
  10   2  12       87.63      106.29     14.91 o 
  12   2  12        6.75       -2.49     15.28 o 
  14   2  12       80.46      128.47     20.81 o 
 -35   3  12        9.54       -2.29     19.89 o 
 -33   3  12       74.38       46.16     22.23 o 
 -31   3  12       12.50      -21.86     26.11 o 
 -29   3  12       21.94       17.23     18.34 o 
 -27   3  12       56.81       17.54     18.28 o 
 -25   3  12      326.83      354.58     30.30 o 
 -23   3  12      484.02      408.28     35.92 o 
 -21   3  12      752.36      660.57     56.21 o 
 -19   3  12      447.78      366.97     19.49 o 
 -17   3  12        8.04      -10.51     10.51 o 
 -15   3  12       70.81       92.38     12.20 o 
 -13   3  12      145.42      144.36     14.26 o 
 -11   3  12     1999.51     1828.69     40.07 o 
  -9   3  12     4248.04     4151.39     69.41 o 
  -7   3  12      818.66      745.88     21.49 o 
  -5   3  12      390.67      383.20     14.53 o 
  -3   3  12     1614.76     1550.05     27.57 o 
  -1   3  12      362.03      350.20     17.08 o 
   1   3  12       11.62        0.07      9.97 o 
   3   3  12      107.42       84.56     10.76 o 
   5   3  12       18.50       13.77     10.62 o 
   7   3  12        0.40        0.47     10.94 o 
   9   3  12      117.59      136.81     25.40 o 
  11   3  12        4.13      -14.46     14.46 o 
  13   3  12        0.00        4.21     15.84 o 
 -34   4  12       12.16       12.46     19.82 o 
 -32   4  12        1.32        0.68     18.78 o 
 -30   4  12        1.99       -1.42     17.53 o 
 -28   4  12       17.09        9.70     16.89 o 
 -26   4  12        0.00        8.79     19.54 o 
 -24   4  12       90.83      138.62     27.76 o 
 -22   4  12       26.01       20.25     16.55 o 
 -20   4  12       17.73       -0.98     10.69 o 
 -18   4  12      269.08      311.19     16.77 o 
 -16   4  12       32.99       26.07     11.01 o 
 -14   4  12      371.28      385.93     20.04 o 
 -12   4  12      560.67      501.68     24.59 o 
 -10   4  12        2.08       -9.49     11.62 o 
  -8   4  12       62.62       45.21     13.88 o 
  -6   4  12       15.02       27.65      8.18 o 
  -4   4  12       83.19       98.73     10.93 o 
  -2   4  12       25.15       30.39     10.47 o 
   0   4  12      319.81      318.41     15.12 o 
   2   4  12        1.53       -1.74      9.65 o 
   4   4  12       10.99        9.32     10.18 o 
   6   4  12        6.89       16.39     11.84 o 
   8   4  12        0.38       -0.60     12.64 o 
  10   4  12        0.09        7.07     13.79 o 
  12   4  12       95.13       86.42     19.56 o 
 -33   5  12        0.61       -7.38     21.36 o 
 -31   5  12        4.79      -19.36     19.36 o 
 -29   5  12       18.52       24.53     20.72 o 
 -27   5  12       35.31       -1.24     16.43 o 
 -25   5  12        5.75        5.45     15.86 o 
 -23   5  12       90.98       75.16     13.03 o 
 -21   5  12        1.72       20.30     15.55 o 
 -19   5  12        2.16       -7.81      9.94 o 
 -17   5  12      436.40      377.20     21.78 o 
 -15   5  12      230.97      244.79     18.96 o 
 -13   5  12       76.97       80.74     25.96 o 
 -11   5  12      491.89      418.54     30.53 o 
  -9   5  12       35.75       51.51     13.61 o 
  -7   5  12      141.63      191.63     15.05 o 
  -5   5  12        0.68       -4.23      9.92 o 
  -3   5  12       72.21       86.12     10.62 o 
  -1   5  12      933.89      926.65     23.94 o 
   1   5  12        0.14       -5.50     11.06 o 
   3   5  12       89.79       97.42     12.70 o 
   5   5  12       23.29       37.47     13.01 o 
   7   5  12       32.36       38.13     13.73 o 
   9   5  12       76.18       74.84     15.95 o 
  11   5  12       13.53       26.36     15.19 o 
 -32   6  12        5.77       32.21     24.88 o 
 -30   6  12       22.56       29.97     19.52 o 
 -28   6  12       13.62      -17.16     17.16 o 
 -26   6  12       11.61      -14.94     18.79 o 
 -24   6  12       11.71       13.61     13.84 o 
 -22   6  12      366.67      332.35     25.24 o 
 -20   6  12        1.44       -5.73     15.29 o 
 -18   6  12       59.36       27.95     13.26 o 
 -16   6  12       19.73       17.18     17.64 o 
 -14   6  12       12.64        6.59     12.51 o 
 -12   6  12      348.29      330.48     22.30 o 
 -10   6  12      158.93      117.42     16.70 o 
  -8   6  12        3.34       -7.54     12.51 o 
  -6   6  12       13.64        8.20     11.44 o 
  -4   6  12      455.60      451.30     20.23 o 
  -2   6  12        2.44        2.15     12.33 o 
   0   6  12        6.05       14.94     10.44 o 
   2   6  12       51.09       76.72     16.07 o 
   4   6  12      147.68      151.73     18.84 o 
   6   6  12        9.86       23.20     15.46 o 
   8   6  12       37.00       -2.39     15.55 o 
  10   6  12        7.47      -10.94     18.93 o 
 -31   7  12       29.39       17.57     21.59 o 
 -29   7  12        7.25      -24.86     47.57 o 
 -27   7  12        8.25       11.70     20.84 o 
 -25   7  12       31.55      -14.44     14.57 o 
 -23   7  12       92.03       88.38     18.31 o 
 -21   7  12      108.58      116.24     16.11 o 
 -19   7  12        0.08       15.83     13.14 o 
 -17   7  12       27.14       35.12     14.10 o 
 -15   7  12      147.69      126.14     17.42 o 
 -13   7  12       16.67       10.85     15.86 o 
 -11   7  12       18.98       28.04     14.47 o 
  -9   7  12      782.09      833.08     32.25 o 
  -7   7  12       12.54       43.76     12.80 o 
  -5   7  12       16.64       28.25     12.04 o 
  -3   7  12      347.08      407.48     24.28 o 
  -1   7  12      326.05      344.44     21.06 o 
   1   7  12       10.10       -0.23     12.54 o 
   3   7  12      135.30      129.23     18.20 o 
   5   7  12       31.87       23.50     15.86 o 
   7   7  12        7.47       30.16     19.21 o 
   9   7  12        0.05      -18.48     18.48 o 
 -30   8  12        0.16      -20.32     20.32 o 
 -28   8  12       42.98       53.41     34.68 o 
 -26   8  12       16.18       18.99     16.47 o 
 -24   8  12        5.71        3.32     16.13 o 
 -22   8  12       32.63       26.78     14.59 o 
 -20   8  12        9.91       22.20     18.86 o 
 -18   8  12        0.63      -12.78     12.78 o 
 -16   8  12       88.20       77.12     16.87 o 
 -14   8  12       52.75       53.65     15.77 o 
 -12   8  12       18.51       -2.48     13.30 o 
 -10   8  12       10.66       15.60     14.21 o 
  -8   8  12      392.45      407.51     22.01 o 
  -6   8  12       32.95       37.11     16.39 o 
  -4   8  12      421.73      536.10     30.99 o 
  -2   8  12        0.02        5.45     12.82 o 
   0   8  12       21.52       27.73     15.62 o 
   2   8  12       45.03       46.90     20.32 o 
   4   8  12        0.94        9.20     20.67 o 
   6   8  12        0.35       11.40     18.83 o 
   8   8  12        5.51       16.36     19.74 o 
 -27   9  12       11.98       17.22     17.02 o 
 -25   9  12       29.19       11.37     17.69 o 
 -23   9  12        2.61       -6.45     14.45 o 
 -21   9  12       43.12       25.87     15.45 o 
 -19   9  12        9.33       14.28     15.55 o 
 -17   9  12       17.36       -0.07     15.20 o 
 -15   9  12        9.88       14.37     18.70 o 
 -13   9  12       12.99       19.80     26.57 o 
 -11   9  12       22.78       24.63     15.14 o 
  -9   9  12       11.41        8.62     13.28 o 
  -7   9  12        8.97      -14.64     14.64 o 
  -5   9  12        2.22        3.56     15.29 o 
  -3   9  12       14.89       31.88     17.79 o 
  -1   9  12        8.62        2.93     16.79 o 
   1   9  12       14.52       13.97     32.57 o 
   3   9  12       46.56       30.67     20.11 o 
   5   9  12       34.03       26.59     26.52 o 
   7   9  12       92.39      119.26     49.16 o 
 -26  10  12        0.70      -17.17     17.17 o 
 -24  10  12      110.11       67.07     21.05 o 
 -22  10  12       32.76       19.38     16.45 o 
 -20  10  12       15.18       15.02     18.44 o 
 -18  10  12        9.37       16.94     21.17 o 
 -16  10  12       82.77      111.71     19.54 o 
 -14  10  12        0.00       10.93     15.74 o 
 -12  10  12       46.78       51.08     16.63 o 
 -10  10  12        4.18      -14.95     17.97 o 
  -8  10  12      234.05      241.78     45.25 o 
  -6  10  12       45.92       50.11     16.57 o 
  -4  10  12      123.11      137.52     22.45 o 
  -2  10  12       56.37       78.20     22.86 o 
   0  10  12       25.25       37.67     20.96 o 
   2  10  12       15.58       62.06     28.97 o 
   4  10  12        2.98        0.26     26.12 o 
 -23  11  12        0.57       -9.46     21.60 o 
 -21  11  12       70.56       55.72     18.28 o 
 -19  11  12        3.22        9.54     16.96 o 
 -17  11  12        0.00      -15.62     15.62 o 
 -15  11  12       22.85       46.02     17.23 o 
 -13  11  12        1.42       -8.43     18.95 o 
 -11  11  12       71.43       56.79     23.24 o 
  -9  11  12       35.49       31.88     21.37 o 
  -7  11  12       12.99       25.80     18.96 o 
  -5  11  12       74.83       82.43     21.48 o 
  -3  11  12        2.71        4.29     20.60 o 
  -1  11  12        1.56       11.85     22.05 o 
   1  11  12        1.28      -30.75     30.75 o 
 -16  12  12        0.05        2.04     19.57 o 
 -14  12  12       13.84       15.15     21.02 o 
 -12  12  12        0.49        5.40     21.81 o 
 -10  12  12       44.87       75.70     21.48 o 
  -8  12  12        0.18       27.28     26.20 o 
  -6  12  12        0.64       20.19     23.72 o 
  -4  12  12        0.07       10.76     22.51 o 
 -35   1  13      217.27      172.90     31.04 o 
 -33   1  13       62.93       39.14     55.50 o 
 -31   1  13       75.68       67.57     24.98 o 
 -29   1  13       23.93       16.61     33.08 o 
 -27   1  13      291.15      365.08     69.78 o 
 -25   1  13      184.56      175.97     29.04 o 
 -23   1  13      154.03      169.17     73.45 o 
 -21   1  13       71.38       59.40     23.31 o 
 -19   1  13       66.06       53.39     18.32 o 
 -17   1  13       68.29       86.43     19.03 o 
 -15   1  13     1446.70     1418.08     33.75 o 
 -13   1  13     2848.35     2861.96     54.15 o 
 -11   1  13       27.20       38.55      8.90 o 
  -9   1  13      124.54      158.86     10.27 o 
  -7   1  13     1197.86     1134.86     25.54 o 
  -5   1  13     2162.27     2132.19     42.30 o 
  -3   1  13      482.41      379.32     18.15 o 
  -1   1  13       33.54       35.72     10.87 o 
   1   1  13      173.67      148.61     13.70 o 
   3   1  13       18.65       17.77     10.89 o 
   5   1  13       22.56        7.82     10.86 o 
   7   1  13       76.86       68.72     14.54 o 
   9   1  13       61.37       41.68     16.28 o 
  11   1  13       19.33      -12.81     15.19 o 
 -36   2  13        6.44      -12.22     22.21 o 
 -34   2  13       60.17       67.19     24.32 o 
 -32   2  13       62.06       60.74     22.88 o 
 -30   2  13       81.36       77.66     40.48 o 
 -28   2  13      213.90      243.05     32.20 o 
 -26   2  13       14.71       19.48     20.86 o 
 -24   2  13       93.62       73.69     22.51 o 
 -22   2  13      146.12      127.54     26.29 o 
 -20   2  13      454.17      410.15     43.77 o 
 -18   2  13        2.15        5.75      9.64 o 
 -16   2  13      526.55      503.62     24.12 o 
 -14   2  13      739.02      747.35     23.72 o 
 -12   2  13     1216.17     1216.95     28.81 o 
 -10   2  13        2.84       -1.37      9.27 o 
  -8   2  13      271.57      266.88     15.11 o 
  -6   2  13       42.70       46.59      9.37 o 
  -4   2  13        9.48        7.48      8.92 o 
  -2   2  13       35.54       28.46     12.09 o 
   0   2  13      108.29      126.31     16.51 o 
   2   2  13        0.27       -1.64     10.08 o 
   4   2  13       32.03       30.26     12.51 o 
   6   2  13        6.77        6.82     16.23 o 
   8   2  13      190.52      216.71     19.18 o 
  10   2  13       41.09       36.93     17.14 o 
  12   2  13        9.76        5.27     18.82 o 
 -35   3  13        1.29      -20.73     20.73 o 
 -33   3  13       10.71       -3.54     20.55 o 
 -31   3  13        1.48      -19.43     25.41 o 
 -29   3  13       15.16       19.16     39.42 o 
 -27   3  13        0.00      -15.41     19.50 o 
 -25   3  13      161.85      197.87     28.77 o 
 -23   3  13        9.17       15.41     16.56 o 
 -21   3  13      273.20      338.68     28.37 o 
 -19   3  13      164.34      179.27     16.47 o 
 -17   3  13      450.52      429.73     24.07 o 
 -15   3  13      378.17      400.30     19.65 o 
 -13   3  13      149.77      114.11     14.33 o 
 -11   3  13       57.90       42.83     12.19 o 
  -9   3  13      286.56      228.41     17.45 o 
  -7   3  13       12.13       22.02      9.97 o 
  -5   3  13       65.40       64.69     11.62 o 
  -3   3  13      184.27      174.19     15.08 o 
  -1   3  13       21.83        2.36      9.92 o 
   1   3  13       29.73       21.10      9.63 o 
   3   3  13        0.95        3.13     10.63 o 
   5   3  13       11.00       11.21     11.24 o 
   7   3  13      202.19      220.14     18.04 o 
   9   3  13        1.60       -6.51     13.42 o 
  11   3  13        4.65      -15.55     15.55 o 
 -34   4  13      124.09      127.30     58.81 o 
 -32   4  13        5.69       -7.47     22.12 o 
 -30   4  13       71.73       55.28     28.35 o 
 -28   4  13      271.13      337.76     35.70 o 
 -26   4  13       31.42       35.29     23.09 o 
 -24   4  13      136.92      125.60     21.43 o 
 -22   4  13        9.68      -16.20     16.20 o 
 -20   4  13       65.56       70.69     14.07 o 
 -18   4  13       80.46       81.69     21.63 o 
 -16   4  13      153.79      154.68     15.10 o 
 -14   4  13     1099.02     1165.14     35.11 o 
 -12   4  13       15.69       49.19     13.67 o 
 -10   4  13       85.27      113.06     19.19 o 
  -8   4  13      235.54      187.10     17.99 o 
  -6   4  13      174.84      221.03     13.81 o 
  -4   4  13       55.40       75.85     11.85 o 
  -2   4  13       30.17       22.97     10.62 o 
   0   4  13       62.62       95.24     12.14 o 
   2   4  13        8.97        5.07     10.54 o 
   4   4  13       13.70       32.45     11.97 o 
   6   4  13       48.55       17.66     12.51 o 
   8   4  13       17.32       -1.67     14.03 o 
  10   4  13        5.84      -10.01     14.46 o 
 -33   5  13      153.87      209.76     33.07 o 
 -31   5  13       31.31       37.50     22.94 o 
 -29   5  13       10.87      -20.02     20.02 o 
 -27   5  13        7.82        2.21     17.99 o 
 -25   5  13        0.07      -16.39     16.39 o 
 -23   5  13       51.62       24.68     12.61 o 
 -21   5  13      330.82      318.93     30.14 o 
 -19   5  13       12.35       -7.14     17.51 o 
 -17   5  13      186.91      210.69     18.36 o 
 -15   5  13        0.58        6.97     12.76 o 
 -13   5  13      171.29      167.90     20.10 o 
 -11   5  13      187.64      205.93     19.55 o 
  -9   5  13        2.42      -12.86     12.86 o 
  -7   5  13       11.20       13.25     12.51 o 
  -5   5  13       11.21        0.44     12.02 o 
  -3   5  13       10.55       18.03      9.56 o 
  -1   5  13        1.80       12.28      9.79 o 
   1   5  13        0.33        0.60     12.25 o 
   3   5  13       10.32       -3.77     11.21 o 
   5   5  13       37.14       47.53     14.13 o 
   7   5  13        0.01       -1.47     13.59 o 
   9   5  13       39.43       50.61     16.42 o 
 -32   6  13       50.92       65.92     29.06 o 
 -30   6  13        3.50        4.94     21.20 o 
 -28   6  13        0.83      -17.35     20.62 o 
 -26   6  13       17.96       12.86     21.92 o 
 -24   6  13      293.84      370.31     51.84 o 
 -22   6  13       13.30       26.65     16.03 o 
 -20   6  13       53.89       51.12     13.82 o 
 -18   6  13       24.73       46.38     14.28 o 
 -16   6  13       59.72       63.90     15.27 o 
 -14   6  13      142.56      147.72     18.68 o 
 -12   6  13        3.33        6.36     13.68 o 
 -10   6  13      711.77      746.67     31.87 o 
  -8   6  13      258.73      255.34     21.32 o 
  -6   6  13       78.42      105.64     18.62 o 
  -4   6  13      112.08      126.79     13.99 o 
  -2   6  13      281.55      328.43     39.89 o 
   0   6  13        1.83       -3.44     13.28 o 
   2   6  13        3.54        5.10     12.32 o 
   4   6  13        5.91       -3.90     14.84 o 
   6   6  13       11.45        6.75     16.28 o 
   8   6  13      120.18      130.09     23.82 o 
 -31   7  13        0.33       -7.33     22.29 o 
 -29   7  13        0.60        3.03     22.09 o 
 -27   7  13       17.06       14.74     22.51 o 
 -25   7  13       48.43       33.55     16.71 o 
 -23   7  13        2.86       13.12     16.71 o 
 -21   7  13       19.52       24.86     14.18 o 
 -19   7  13      166.17      138.83     18.33 o 
 -17   7  13       67.12       41.11     15.90 o 
 -15   7  13       47.02       48.02     14.84 o 
 -13   7  13      317.44      294.91     22.79 o 
 -11   7  13      106.39      113.46     22.77 o 
  -9   7  13       40.94       43.06     22.92 o 
  -7   7  13       42.39       41.84     20.52 o 
  -5   7  13       54.28       79.61     22.80 o 
  -3   7  13        0.28        8.73     13.78 o 
  -1   7  13      129.54       97.84     19.10 o 
   1   7  13       50.70       93.08     23.69 o 
   3   7  13       68.78       81.25     17.30 o 
   5   7  13       66.86       83.82     18.56 o 
   7   7  13       62.03       79.03     19.94 o 
 -28   8  13        0.07       -5.44     22.83 o 
 -26   8  13       18.20       -2.15     16.39 o 
 -24   8  13        2.74        2.54     17.75 o 
 -22   8  13       39.52       47.96     16.01 o 
 -20   8  13        5.38      -14.00     14.00 o 
 -18   8  13        5.84      -12.64     13.86 o 
 -16   8  13       20.22       37.00     15.54 o 
 -14   8  13       12.11       35.11     16.09 o 
 -12   8  13       19.89       33.68     15.40 o 
 -10   8  13        0.00       -2.28     14.34 o 
  -8   8  13       49.67       44.47     16.89 o 
  -6   8  13        1.21       30.33     18.93 o 
  -4   8  13       14.11       23.86     16.94 o 
  -2   8  13      124.75      115.55     17.90 o 
   0   8  13       87.70       91.75     22.70 o 
   2   8  13       48.21       66.86     22.39 o 
   4   8  13        0.38      -17.20     19.70 o 
   6   8  13       75.18      108.98     20.30 o 
 -27   9  13        7.85        7.60     17.89 o 
 -25   9  13       72.62       28.99     32.82 o 
 -23   9  13       52.67       55.81     20.32 o 
 -21   9  13        3.05       -4.20     15.13 o 
 -19   9  13        2.01      -14.98     14.98 o 
 -17   9  13       13.41       29.36     18.21 o 
 -15   9  13      105.64      128.69     19.79 o 
 -13   9  13      206.83      218.16     21.41 o 
 -11   9  13        1.24       -9.98     15.09 o 
  -9   9  13        6.65       -7.98     17.85 o 
  -7   9  13       44.10       33.25     29.33 o 
  -5   9  13       10.09        8.44     16.49 o 
  -3   9  13        1.83        5.20     17.86 o 
  -1   9  13        8.80      -11.16     21.86 o 
   1   9  13        3.03       -2.32     20.11 o 
   3   9  13        9.41       25.52     20.94 o 
 -24  10  13        0.57      -17.85     17.85 o 
 -22  10  13        4.76      -21.47     22.36 o 
 -20  10  13       31.28       15.73     17.38 o 
 -18  10  13       22.45       35.85     22.71 o 
 -16  10  13       22.08       12.38     17.29 o 
 -14  10  13       91.17       61.18     18.13 o 
 -12  10  13      109.37      118.96     24.23 o 
 -10  10  13       19.66       16.72     19.81 o 
  -8  10  13        8.20        3.16     24.96 o 
  -6  10  13        8.96        7.74     18.38 o 
  -4  10  13       74.72       88.33     22.14 o 
  -2  10  13        4.71      -19.04     20.79 o 
   0  10  13        2.24      -20.11     20.11 o 
 -19  11  13        8.33      -11.38     16.61 o 
 -17  11  13       16.27        0.47     17.26 o 
 -15  11  13       40.34       35.79     21.87 o 
 -13  11  13       10.62       17.78     21.94 o 
 -11  11  13        0.85      -19.53     19.53 o 
  -9  11  13        4.21       -3.68     18.49 o 
  -7  11  13       61.30       89.96     21.81 o 
  -5  11  13        9.13       11.40     28.96 o 
  -3  11  13       21.28       14.37     24.10 o 
 -34   0  14       92.01       97.82     41.19 o 
 -32   0  14      137.72      211.79     49.08 o 
 -30   0  14        2.01        5.35     33.31 o 
 -28   0  14       47.29       51.93     34.30 o 
 -26   0  14       31.33       83.49     36.58 o 
 -24   0  14      782.86      880.54     79.66 o 
 -22   0  14      512.32      418.82     57.76 o 
 -20   0  14      832.11      957.29     77.86 o 
 -18   0  14     1218.01     1071.10     80.52 o 
 -16   0  14      429.51      491.70     40.38 o 
 -14   0  14      382.88      432.13     31.84 o 
 -12   0  14      138.87      120.24     17.92 o 
 -10   0  14      870.99      911.16     32.79 o 
  -8   0  14      264.23      226.89     22.42 o 
  -6   0  14        6.20        8.50     13.74 o 
  -4   0  14      233.06      186.10     20.42 o 
  -2   0  14       11.36       -2.47     13.85 o 
   0   0  14       38.15       10.58     14.79 o 
   2   0  14       56.32       69.37     18.51 o 
   4   0  14       55.40       22.84     17.06 o 
   6   0  14       36.13       57.57     18.95 o 
   8   0  14       22.62       22.10     23.71 o 
  10   0  14        5.78      -15.99     40.56 o 
 -35   1  14       78.35       80.52     29.25 o 
 -33   1  14       11.77      -13.03     33.09 o 
 -31   1  14       57.29       14.35     24.93 o 
 -29   1  14      207.80      210.02     38.81 o 
 -27   1  14       82.52       51.86     30.10 o 
 -25   1  14        0.45       14.74     21.28 o 
 -23   1  14        1.16       21.93     22.56 o 
 -21   1  14      414.26      404.94     39.71 o 
 -19   1  14        2.92       -9.31     16.21 o 
 -17   1  14      146.50      100.57     33.22 o 
 -15   1  14      344.77      362.63     19.59 o 
 -13   1  14      781.31      696.02     27.84 o 
 -11   1  14       50.02       45.80      9.43 o 
  -9   1  14      715.98      736.05     22.63 o 
  -7   1  14       37.33       57.97     10.26 o 
  -5   1  14      128.96      146.98     13.14 o 
  -3   1  14       68.49       71.71     11.80 o 
  -1   1  14        2.77       -5.74      9.78 o 
   1   1  14       42.26       56.50     12.22 o 
   3   1  14       19.13       19.99     11.54 o 
   5   1  14       39.34       23.37     11.88 o 
   7   1  14       52.40       25.59     14.39 o 
   9   1  14        5.27        3.41     16.31 o 
 -34   2  14      305.52      376.77     42.50 o 
 -32   2  14       10.88       -6.00     23.92 o 
 -30   2  14       11.65       53.21     26.00 o 
 -28   2  14        3.50       -9.13     21.36 o 
 -26   2  14       46.88       27.85     58.48 o 
 -24   2  14       55.05       39.84     23.76 o 
 -22   2  14      544.75      549.75     45.24 o 
 -20   2  14       10.62       29.89     19.23 o 
 -18   2  14      255.51      231.65     16.99 o 
 -16   2  14       20.83       -2.13     12.43 o 
 -14   2  14      174.94      179.37     14.99 o 
 -12   2  14       11.46       11.09     11.78 o 
 -10   2  14       42.29       50.84      9.96 o 
  -8   2  14      273.64      287.93     18.13 o 
  -6   2  14        1.66       -0.18     12.32 o 
  -4   2  14      230.80      228.82     15.14 o 
  -2   2  14       17.01       16.72     10.82 o 
   0   2  14       18.53        7.84     10.60 o 
   2   2  14        7.03       -0.02     10.84 o 
   4   2  14       11.21       16.19     12.89 o 
   6   2  14       17.47        4.92     13.52 o 
   8   2  14        2.83       -3.99     13.72 o 
  10   2  14      180.44      230.25     27.81 o 
 -33   3  14        7.35       33.69     25.36 o 
 -31   3  14      222.13      308.44     38.31 o 
 -29   3  14      116.48       73.77     26.96 o 
 -27   3  14        5.82       -6.18     21.97 o 
 -25   3  14       53.52       62.20     26.14 o 
 -23   3  14       51.98       82.68     20.81 o 
 -21   3  14       19.54       -2.28     17.91 o 
 -19   3  14      152.79      118.79     15.73 o 
 -17   3  14      201.94      168.21     18.49 o 
 -15   3  14      235.61      280.60     17.95 o 
 -13   3  14        7.97       10.94     12.13 o 
 -11   3  14       22.49       29.69     17.21 o 
  -9   3  14       72.32       81.45     18.76 o 
  -7   3  14       15.11       52.25     11.05 o 
  -5   3  14      416.43      336.57     18.13 o 
  -3   3  14       12.27        9.43      9.82 o 
  -1   3  14        0.67        2.16     13.52 o 
   1   3  14      128.28      112.88     13.42 o 
   3   3  14      120.80      110.60     15.57 o 
   5   3  14       33.20       62.17     15.23 o 
   7   3  14        1.24       -2.63     14.07 o 
   9   3  14        0.13       -9.63     14.45 o 
 -34   4  14       14.20       21.00     27.74 o 
 -32   4  14        1.03        5.35     23.86 o 
 -30   4  14       41.53       38.83     25.51 o 
 -28   4  14        9.40      -13.98     48.70 o 
 -26   4  14      179.14      121.06     23.67 o 
 -24   4  14        0.86      -27.12     33.50 o 
 -22   4  14       56.58       43.23     20.97 o 
 -20   4  14      183.55      188.91     18.65 o 
 -18   4  14       76.64      103.21     18.56 o 
 -16   4  14      100.67       94.43     16.63 o 
 -14   4  14        0.55        6.45     12.74 o 
 -12   4  14      226.96      172.98     18.84 o 
 -10   4  14       59.21       50.74     22.18 o 
  -8   4  14      515.93      495.16     24.34 o 
  -6   4  14      207.55      205.40     14.30 o 
  -4   4  14       58.92       67.46     13.26 o 
  -2   4  14      119.86      160.01     15.85 o 
   0   4  14       12.47        2.85     10.33 o 
   2   4  14        1.52       -0.73     12.07 o 
   4   4  14       27.06       24.91     13.60 o 
   6   4  14        5.20       13.19     14.36 o 
   8   4  14        5.42       -5.59     16.53 o 
 -33   5  14      146.48      193.05     33.72 o 
 -31   5  14       68.22      113.58     73.97 o 
 -29   5  14       62.02       33.02     25.75 o 
 -27   5  14        0.01       -1.22     19.38 o 
 -25   5  14       86.39      126.59     24.79 o 
 -23   5  14      112.38      143.75     28.35 o 
 -21   5  14       90.74       90.70     18.35 o 
 -19   5  14       45.45       20.51     19.29 o 
 -17   5  14       27.00       33.21     14.13 o 
 -15   5  14      554.93      534.83     27.48 o 
 -13   5  14      494.74      469.85     26.43 o 
 -11   5  14       31.83       47.79     20.86 o 
  -9   5  14        1.19       -9.70     13.60 o 
  -7   5  14       26.34       -5.71     12.52 o 
  -5   5  14      139.50      149.82     17.07 o 
  -3   5  14       17.90       26.73     11.55 o 
  -1   5  14        5.58        3.24     13.60 o 
   1   5  14        0.26       -2.91     13.94 o 
   3   5  14       53.87       57.22     19.67 o 
   5   5  14       13.17        6.79     14.40 o 
   7   5  14       58.12       97.29     20.53 o 
 -32   6  14       47.53       72.41     34.35 o 
 -30   6  14       30.00       28.92     24.23 o 
 -28   6  14        3.56        3.37     35.22 o 
 -26   6  14        0.99      -29.56     31.64 o 
 -24   6  14       46.46       70.36     24.61 o 
 -22   6  14       10.53      -15.17     18.42 o 
 -20   6  14       30.49       28.70     20.66 o 
 -18   6  14        1.64       -5.60     13.32 o 
 -16   6  14        0.06       -0.94     13.65 o 
 -14   6  14        3.31       13.42     13.74 o 
 -12   6  14        8.08       14.53     15.88 o 
 -10   6  14       83.08       94.36     17.67 o 
  -8   6  14       22.90        6.50     14.51 o 
  -6   6  14       22.33       -4.75     13.11 o 
  -4   6  14       26.05        5.52     16.23 o 
  -2   6  14        2.30        8.29     17.59 o 
   0   6  14      143.23      154.33     26.73 o 
   2   6  14        0.16        7.40     13.95 o 
   4   6  14       20.54       26.66     17.08 o 
   6   6  14      216.94      298.64     26.38 o 
 -29   7  14        9.52      -22.23     23.83 o 
 -27   7  14       14.48      -16.81     22.11 o 
 -25   7  14       11.70       20.61     16.65 o 
 -23   7  14       10.26       13.23     16.95 o 
 -21   7  14       54.14       73.85     20.11 o 
 -19   7  14       27.03       46.52     15.64 o 
 -17   7  14      104.19      112.79     18.36 o 
 -15   7  14        0.31       -5.56     14.37 o 
 -13   7  14       81.88       89.42     18.30 o 
 -11   7  14       85.50       77.33     17.60 o 
  -9   7  14        0.45       12.73     15.11 o 
  -7   7  14      140.69      199.36     21.66 o 
  -5   7  14       58.48        6.06     30.56 o 
  -3   7  14        1.75       -4.94     15.89 o 
  -1   7  14       37.48       61.43     29.42 o 
   1   7  14       41.68       77.58     22.78 o 
   3   7  14       49.18       42.69     17.56 o 
   5   7  14        7.02        8.00     17.70 o 
 -28   8  14       20.41      -20.20     36.80 o 
 -26   8  14        8.31       11.87     18.07 o 
 -24   8  14        2.05       -2.57     18.22 o 
 -22   8  14        4.87       18.53     18.88 o 
 -20   8  14      131.08      132.93     19.30 o 
 -18   8  14       30.82       56.34     22.69 o 
 -16   8  14        5.14      -14.54     14.54 o 
 -14   8  14        5.18      -14.94     14.94 o 
 -12   8  14      119.74      147.56     20.22 o 
 -10   8  14       99.45      111.52     22.19 o 
  -8   8  14      110.12      186.93     25.70 o 
  -6   8  14       68.37       74.99     22.30 o 
  -4   8  14       40.91       18.10     24.71 o 
  -2   8  14       43.33       60.74     21.58 o 
   0   8  14       19.06       18.49     25.14 o 
   2   8  14      115.61      152.77     27.10 o 
 -25   9  14        0.62       15.68     18.92 o 
 -23   9  14       10.96       33.12     27.66 o 
 -21   9  14        6.69       23.20     17.33 o 
 -19   9  14        8.83       -9.75     15.97 o 
 -17   9  14        9.76       11.51     16.64 o 
 -15   9  14       83.23      104.92     19.55 o 
 -13   9  14        2.41        0.77     16.63 o 
 -11   9  14       40.95       55.42     17.49 o 
  -9   9  14       50.38       30.86     20.80 o 
  -7   9  14       72.38       59.40     29.73 o 
  -5   9  14        1.48       28.90     20.19 o 
  -3   9  14       42.92       55.17     26.04 o 
  -1   9  14       20.28       20.08     21.62 o 
 -22  10  14       11.01       13.30     17.55 o 
 -20  10  14       68.99       98.98     20.17 o 
 -18  10  14       33.71       36.71     30.94 o 
 -16  10  14       12.13       35.74     18.29 o 
 -14  10  14       22.63       22.53     17.55 o 
 -12  10  14        5.13       -4.71     20.51 o 
 -10  10  14        4.06        6.78     21.18 o 
  -8  10  14        1.42      -11.39     21.31 o 
  -6  10  14        4.28       45.48     20.73 o 
  -4  10  14        0.04       12.76     24.71 o 
 -15  11  14       12.27      -18.46     20.40 o 
 -13  11  14       32.29       31.44     22.29 o 
 -11  11  14        2.55       11.30     20.78 o 
 -33   1  15      253.36      280.37     40.07 o 
 -31   1  15       19.27        8.73     27.02 o 
 -29   1  15      180.51      257.53     36.63 o 
 -27   1  15       19.96       75.58     28.01 o 
 -25   1  15      209.78      243.12     38.79 o 
 -23   1  15      189.23      183.86     32.98 o 
 -21   1  15       98.75       77.00     27.19 o 
 -19   1  15       14.10       35.59     20.13 o 
 -17   1  15      629.44      583.90     37.63 o 
 -15   1  15        2.61       18.75     12.01 o 
 -13   1  15       44.49       44.58     13.43 o 
 -11   1  15      837.21      826.28     26.88 o 
  -9   1  15       73.74       55.66     11.93 o 
  -7   1  15       11.69        7.02      9.80 o 
  -5   1  15      156.33      197.44     15.01 o 
  -3   1  15       77.51       72.96     16.11 o 
  -1   1  15       38.08       38.49     12.29 o 
   1   1  15        0.81      -11.03     11.03 o 
   3   1  15      137.24      167.92     15.91 o 
   5   1  15       23.12        0.44     14.14 o 
   7   1  15      171.13      235.09     24.79 o 
 -34   2  15       13.33        6.37     25.78 o 
 -32   2  15      208.72      199.94     35.91 o 
 -30   2  15        1.31      -17.67     24.27 o 
 -28   2  15      117.08      117.56     30.58 o 
 -26   2  15      178.35      182.77     41.70 o 
 -24   2  15        3.54       21.93     55.01 o 
 -22   2  15      591.77      607.62     38.97 o 
 -20   2  15       67.13       36.14     31.49 o 
 -18   2  15      153.66      159.01     24.98 o 
 -16   2  15       29.54       13.77     14.21 o 
 -14   2  15       13.90       10.69     14.23 o 
 -12   2  15      785.84      810.48     27.60 o 
 -10   2  15      225.14      219.68     16.02 o 
  -8   2  15      354.20      342.54     18.24 o 
  -6   2  15      150.58      152.17     15.31 o 
  -4   2  15       28.41       40.36     11.51 o 
  -2   2  15        4.47        7.79     11.09 o 
   0   2  15       21.83       30.52     11.89 o 
   2   2  15        0.11        7.31     11.65 o 
   4   2  15        5.37        4.75     13.32 o 
   6   2  15        0.71       -3.09     14.40 o 
 -33   3  15        7.60        4.31     25.23 o 
 -31   3  15        0.04        1.36     25.33 o 
 -29   3  15        0.26       15.42     24.62 o 
 -27   3  15       45.37       44.70     27.34 o 
 -25   3  15       70.58       41.34     26.56 o 
 -23   3  15        4.12      -18.94     18.94 o 
 -21   3  15      299.40      306.52     30.52 o 
 -19   3  15       25.54       20.23     13.24 o 
 -17   3  15       17.97       20.25     18.32 o 
 -15   3  15      502.25      489.35     32.07 o 
 -13   3  15       11.87       13.50     12.98 o 
 -11   3  15      101.81      103.87     15.05 o 
  -9   3  15      272.29      281.09     20.14 o 
  -7   3  15       37.71       39.59     11.81 o 
  -5   3  15        2.74       15.95     12.35 o 
  -3   3  15        3.38       -2.48     11.89 o 
  -1   3  15        1.53        9.26     18.96 o 
   1   3  15       15.53       14.98     11.75 o 
   3   3  15       14.33       17.70     13.96 o 
   5   3  15       49.35       58.19     16.30 o 
 -32   4  15       98.13       98.92     31.01 o 
 -30   4  15       85.94       97.57     49.40 o 
 -28   4  15        3.69      -16.99     44.89 o 
 -26   4  15       60.61       46.91     23.11 o 
 -24   4  15       19.95      -15.37     18.72 o 
 -22   4  15      114.90       87.70     27.78 o 
 -20   4  15      155.95      143.42     20.11 o 
 -18   4  15      141.12      123.06     22.69 o 
 -16   4  15       14.58        6.15     13.38 o 
 -14   4  15      360.87      310.43     22.49 o 
 -12   4  15      100.37      110.73     17.45 o 
 -10   4  15       18.00       21.32     13.28 o 
  -8   4  15       57.74       79.26     23.83 o 
  -6   4  15      135.43      162.80     19.35 o 
  -4   4  15      244.93      265.25     18.76 o 
  -2   4  15       34.53       39.84     13.66 o 
   0   4  15       36.19       50.58     16.48 o 
   2   4  15       29.39        9.31     13.43 o 
   4   4  15       33.84       20.28     14.76 o 
   6   4  15      236.08      308.74     24.57 o 
 -31   5  15        5.77      -17.50     31.95 o 
 -29   5  15       15.46      -11.21     24.27 o 
 -27   5  15       49.41       31.55     26.33 o 
 -25   5  15       28.17      -20.03     22.61 o 
 -23   5  15       45.81       42.79     30.45 o 
 -21   5  15       36.47       33.10     17.82 o 
 -19   5  15        0.10       -2.67     16.12 o 
 -17   5  15        1.16       18.10     14.33 o 
 -15   5  15       16.59       16.53     14.74 o 
 -13   5  15      109.53      115.35     17.98 o 
 -11   5  15        2.74       -7.47     14.80 o 
  -9   5  15       84.56      119.27     18.79 o 
  -7   5  15      305.32      385.52     23.58 o 
  -5   5  15        3.47      -12.42     14.26 o 
  -3   5  15        4.12       -0.70     14.84 o 
  -1   5  15        4.86        4.88     23.34 o 
   1   5  15      125.47      135.03     19.52 o 
   3   5  15       74.81       79.68     19.18 o 
   5   5  15       10.05        1.80     20.50 o 
 -30   6  15        6.44        0.15     26.24 o 
 -28   6  15        0.14       -7.03     24.45 o 
 -26   6  15        8.64       -9.33     24.25 o 
 -24   6  15       48.10       99.92     28.84 o 
 -22   6  15       15.68       19.55     17.59 o 
 -20   6  15      185.46      218.33     31.93 o 
 -18   6  15       18.19       12.30     14.97 o 
 -16   6  15       10.49       -8.10     14.26 o 
 -14   6  15      140.53      132.52     19.03 o 
 -12   6  15       40.38       38.85     16.21 o 
 -10   6  15       33.14       24.44     16.67 o 
  -8   6  15       27.71       25.67     16.00 o 
  -6   6  15       23.23       17.63     14.37 o 
  -4   6  15       23.66       16.40     18.71 o 
  -2   6  15        0.16        4.42     18.41 o 
   0   6  15       52.00       56.76     22.02 o 
   2   6  15       45.92       59.45     24.35 o 
 -29   7  15       44.67       -5.55     25.96 o 
 -27   7  15        0.04       -6.64     24.45 o 
 -25   7  15        9.75        9.96     25.14 o 
 -23   7  15        7.91       17.85     30.58 o 
 -21   7  15       21.01       30.71     19.12 o 
 -19   7  15       13.70       15.10     16.08 o 
 -17   7  15       18.71       31.87     16.03 o 
 -15   7  15       36.32       29.05     16.96 o 
 -13   7  15       56.17       63.46     18.05 o 
 -11   7  15       19.83       -1.94     15.74 o 
  -9   7  15       77.31       88.72     18.69 o 
  -7   7  15        3.40       28.70     16.00 o 
  -5   7  15       97.76       82.55     20.80 o 
  -3   7  15       20.21        0.57     19.48 o 
  -1   7  15       10.66        5.74     19.51 o 
   1   7  15      230.88      260.19     30.47 o 
 -26   8  15       13.06        8.01     26.71 o 
 -24   8  15        3.67       -4.14     18.10 o 
 -22   8  15       17.86       47.73     22.23 o 
 -20   8  15       14.66       25.60     16.96 o 
 -18   8  15        0.18      -11.48     16.45 o 
 -16   8  15      125.10      127.56     21.31 o 
 -14   8  15       26.97        9.78     17.28 o 
 -12   8  15       22.27       19.28     17.64 o 
 -10   8  15       35.97       47.84     17.25 o 
  -8   8  15       21.36       27.88     21.98 o 
  -6   8  15      114.48       91.04     25.19 o 
  -4   8  15        0.98        5.74     20.04 o 
  -2   8  15        2.61       34.59     21.69 o 
 -23   9  15       20.38       38.41     30.61 o 
 -21   9  15       12.46        4.99     17.56 o 
 -19   9  15       27.07       16.63     17.92 o 
 -17   9  15       17.14       34.96     18.30 o 
 -15   9  15       31.71        4.97     17.75 o 
 -13   9  15       10.47        9.45     17.51 o 
 -11   9  15        4.08       -3.78     19.53 o 
  -9   9  15        9.85       29.00     21.57 o 
  -7   9  15       70.04       44.27     27.97 o 
  -5   9  15       11.10       17.82     21.07 o 
 -18  10  15        7.36        9.20     17.94 o 
 -16  10  15        0.16        7.15     17.72 o 
 -14  10  15        4.60      -19.63     19.63 o 
 -12  10  15        6.53      -23.57     23.57 o 
 -10  10  15        4.35       30.82     22.66 o 
 -32   0  16      121.96      181.03     54.88 o 
 -30   0  16       45.60       43.05     41.06 o 
 -28   0  16       23.85       38.37     41.40 o 
 -26   0  16      143.29      159.01     49.19 o 
 -24   0  16      140.08      179.43     50.46 o 
 -22   0  16      185.68      210.00     50.34 o 
 -20   0  16      655.24      754.79     80.48 o 
 -18   0  16       11.80       27.46     24.95 o 
 -16   0  16      323.68      307.33     50.47 o 
 -14   0  16       83.55       38.99     35.09 o 
 -12   0  16        6.52       -0.78     38.93 o 
 -10   0  16       15.51       -0.54     19.91 o 
  -8   0  16      369.24      431.19     26.67 o 
  -6   0  16       94.01       68.67     17.94 o 
  -4   0  16        1.77        1.57     15.35 o 
  -2   0  16        0.85      -15.94     15.94 o 
   0   0  16        7.11      -11.22     16.83 o 
   2   0  16        3.80       12.12     19.49 o 
   4   0  16      451.49      489.84     37.95 o 
 -33   1  16        0.02      -26.27     26.27 o 
 -31   1  16        0.74        0.27     27.91 o 
 -29   1  16        6.82        6.44     26.94 o 
 -27   1  16        6.87       -0.92     26.34 o 
 -25   1  16      115.18      209.49     37.28 o 
 -23   1  16       18.93       -3.50     43.16 o 
 -21   1  16       19.62      -15.76     25.41 o 
 -19   1  16       50.05       80.41     23.90 o 
 -17   1  16       38.82       26.20     24.17 o 
 -15   1  16       43.54       38.64     13.43 o 
 -13   1  16       93.54       89.35     17.07 o 
 -11   1  16      151.69      132.83     15.79 o 
  -9   1  16        1.99        1.94     11.02 o 
  -7   1  16       37.40       28.94     12.84 o 
  -5   1  16        4.18       -2.62     10.47 o 
  -3   1  16       72.16       86.65     18.11 o 
  -1   1  16       41.29       37.51     13.12 o 
   1   1  16       40.81       41.39     13.95 o 
   3   1  16      192.73      239.53     18.95 o 
 -32   2  16        3.73       19.35     29.23 o 
 -30   2  16        0.46       -7.28     28.04 o 
 -28   2  16       16.54        3.53     27.17 o 
 -26   2  16        7.76       29.56     28.07 o 
 -24   2  16       46.97      -14.48     25.37 o 
 -22   2  16        0.81       -7.48     20.47 o 
 -20   2  16       62.87       84.63     24.39 o 
 -18   2  16      230.30      252.60     30.60 o 
 -16   2  16      194.13      165.67     21.88 o 
 -14   2  16       19.26       18.60     22.76 o 
 -12   2  16        0.98       19.01     12.87 o 
 -10   2  16        0.33       -1.07     13.09 o 
  -8   2  16      247.22      314.84     19.34 o 
  -6   2  16        1.52       -5.94     11.89 o 
  -4   2  16       32.16       50.81     14.33 o 
  -2   2  16       52.69       66.00     15.63 o 
   0   2  16        6.04       10.67     12.89 o 
   2   2  16       20.30       27.49     18.69 o 
   4   2  16      304.68      389.75     24.92 o 
 -31   3  16        8.26       21.35     45.99 o 
 -29   3  16       48.58       48.87     31.20 o 
 -27   3  16       81.85      147.89     35.83 o 
 -25   3  16      117.37      102.39     33.15 o 
 -23   3  16        2.86        6.44     21.06 o 
 -21   3  16      104.85       59.28     24.33 o 
 -19   3  16       51.93       33.69     16.33 o 
 -17   3  16       36.08       24.44     30.88 o 
 -15   3  16        0.64       -5.60     16.43 o 
 -13   3  16      123.98       95.35     18.47 o 
 -11   3  16       93.08      126.97     16.64 o 
  -9   3  16       56.84       55.83     18.75 o 
  -7   3  16      465.52      516.34     23.90 o 
  -5   3  16        0.17       17.14     16.96 o 
  -3   3  16        8.35       21.61     13.84 o 
  -1   3  16        3.68       32.07     14.44 o 
   1   3  16       47.11       39.64     14.82 o 
   3   3  16       20.54       10.68     14.97 o 
 -30   4  16       14.00       -0.47     28.54 o 
 -28   4  16        5.10       39.08     30.13 o 
 -26   4  16       12.31       26.51     48.97 o 
 -24   4  16       66.29       83.68     30.10 o 
 -22   4  16       85.00      101.84     29.60 o 
 -20   4  16      116.88       77.79     19.12 o 
 -18   4  16        4.12       -2.52     16.62 o 
 -16   4  16       35.14       26.67     14.69 o 
 -14   4  16        1.16        9.37     14.71 o 
 -12   4  16      124.54       86.26     20.05 o 
 -10   4  16       38.50       25.03     14.66 o 
  -8   4  16        4.24       33.75     16.24 o 
  -6   4  16       28.77       33.94     16.45 o 
  -4   4  16       95.10       91.39     15.50 o 
  -2   4  16       10.13        8.34     13.53 o 
   0   4  16       13.77       26.64     17.05 o 
   2   4  16       58.78       96.09     28.60 o 
 -29   5  16        1.37       -8.28     27.39 o 
 -27   5  16       25.83       10.81     27.29 o 
 -25   5  16       76.44       80.41     39.58 o 
 -23   5  16       21.91      -13.12     24.06 o 
 -21   5  16       30.48       20.69     19.98 o 
 -19   5  16        3.63      -13.18     17.88 o 
 -17   5  16        0.29      -13.94     13.94 o 
 -15   5  16       28.49       11.78     15.36 o 
 -13   5  16       63.61       83.46     17.87 o 
 -11   5  16       55.14       57.11     22.61 o 
  -9   5  16       21.53       43.03     15.47 o 
  -7   5  16       49.15       51.21     17.91 o 
  -5   5  16        7.96       -7.44     14.99 o 
  -3   5  16       10.19      -17.48     17.48 o 
  -1   5  16        0.18      -11.73     14.90 o 
   1   5  16      122.53      146.98     26.00 o 
 -28   6  16        4.49       30.10     27.70 o 
 -26   6  16       21.63       52.15     29.51 o 
 -24   6  16       92.66       77.55     30.54 o 
 -22   6  16        0.04       -2.35     18.16 o 
 -20   6  16        6.64       26.40     20.24 o 
 -18   6  16       25.07       10.75     15.66 o 
 -16   6  16      179.16      202.07     28.31 o 
 -14   6  16       77.04       51.96     17.78 o 
 -12   6  16       29.84       11.91     16.84 o 
 -10   6  16       20.86        8.50     16.92 o 
  -8   6  16       17.01       14.60     17.04 o 
  -6   6  16      120.66      127.49     25.00 o 
  -4   6  16      290.25      337.10     31.57 o 
  -2   6  16       18.60       22.53     22.11 o 
   0   6  16        6.70        3.64     20.08 o 
 -27   7  16        2.37      -21.68     26.32 o 
 -25   7  16        1.04      -19.68     26.05 o 
 -23   7  16        3.97        0.11     19.47 o 
 -21   7  16      160.58      145.89     24.92 o 
 -19   7  16       82.84       94.30     19.33 o 
 -17   7  16        0.38       -7.68     16.40 o 
 -15   7  16       75.01       78.96     22.94 o 
 -13   7  16       22.58        9.90     16.82 o 
 -11   7  16       39.50       51.78     18.90 o 
  -9   7  16       96.61      115.93     20.50 o 
  -7   7  16        8.37        5.19     19.83 o 
  -5   7  16       63.04      101.45     26.38 o 
  -3   7  16       28.97       46.06     21.21 o 
 -24   8  16        0.90       -3.82     20.23 o 
 -22   8  16       29.28       59.50     26.53 o 
 -20   8  16       40.50       74.15     21.34 o 
 -18   8  16       11.88       28.41     18.01 o 
 -16   8  16       19.45       -6.98     22.18 o 
 -14   8  16       22.89      -13.88     16.60 o 
 -12   8  16       34.19       39.50     21.15 o 
 -10   8  16        0.47       18.40     21.41 o 
  -8   8  16       20.56       21.47     21.82 o 
  -6   8  16        0.52      -15.81     22.90 o 
 -19   9  16       12.79       33.09     22.60 o 
 -17   9  16       19.67       20.30     18.84 o 
 -15   9  16       64.72       46.67     20.32 o 
 -13   9  16       17.10       22.39     20.30 o 
 -11   9  16       56.47      104.01     26.47 o 
 -31   1  17       44.52       53.53     39.05 o 
 -29   1  17        5.46      -28.90     28.90 o 
 -27   1  17      102.38       42.61     31.89 o 
 -25   1  17      100.29      119.50     33.65 o 
 -23   1  17       70.58       59.58     30.79 o 
 -21   1  17        2.85       -4.06     23.08 o 
 -19   1  17        1.44       36.43     26.91 o 
 -17   1  17      163.53      191.29     27.99 o 
 -15   1  17      106.64      112.75     17.27 o 
 -13   1  17       78.84      114.33     20.24 o 
 -11   1  17        3.86       -2.58     14.63 o 
  -9   1  17       97.12      118.70     15.41 o 
  -7   1  17        0.07       11.21     12.94 o 
  -5   1  17       65.76       83.68     15.83 o 
  -3   1  17       75.36       74.42     14.28 o 
  -1   1  17      229.94      287.32     21.52 o 
   1   1  17       70.52      109.75     16.57 o 
 -30   2  17       56.19       24.24     32.50 o 
 -28   2  17        2.80      -20.92     41.28 o 
 -26   2  17       13.10       -7.62     29.10 o 
 -24   2  17        0.09       -4.19     28.28 o 
 -22   2  17      267.29      255.52     32.98 o 
 -20   2  17      293.64      264.71     38.99 o 
 -18   2  17        4.55       13.36     27.36 o 
 -16   2  17        8.15       38.22     17.62 o 
 -14   2  17       28.51       35.37     16.43 o 
 -12   2  17       88.62       98.30     21.27 o 
 -10   2  17       14.59       28.62     16.01 o 
  -8   2  17       10.58       -7.55     12.45 o 
  -6   2  17       32.32       30.44     14.12 o 
  -4   2  17       10.83        4.03     13.88 o 
  -2   2  17      107.97      104.11     17.50 o 
   0   2  17      158.97      190.32     17.93 o 
 -31   3  17       12.43       61.50     34.18 o 
 -29   3  17        6.85       41.76     32.81 o 
 -27   3  17       46.42       16.19     47.01 o 
 -25   3  17       44.96       19.03     24.28 o 
 -23   3  17        1.58      -30.28     60.70 o 
 -21   3  17      109.08      123.98     33.50 o 
 -19   3  17        0.76      -25.71     25.71 o 
 -17   3  17      235.28      208.63     24.71 o 
 -15   3  17        0.30      -14.20     17.47 o 
 -13   3  17        4.16      -10.54     13.21 o 
 -11   3  17       10.25       27.73     16.54 o 
  -9   3  17        3.48        2.35     15.29 o 
  -7   3  17       34.64       26.38     16.96 o 
  -5   3  17      172.64      198.57     21.97 o 
  -3   3  17       10.73        8.01     14.09 o 
  -1   3  17       77.75       47.47     18.27 o 
 -30   4  17        4.86      -13.61     35.40 o 
 -28   4  17        4.06      -34.52     35.07 o 
 -26   4  17      111.81       53.69     34.96 o 
 -24   4  17       31.02       56.93     33.24 o 
 -22   4  17       67.63       49.92     29.45 o 
 -20   4  17       21.56       14.57     16.93 o 
 -18   4  17        5.24       -3.56     17.57 o 
 -16   4  17       35.78       32.36     20.22 o 
 -14   4  17      341.37      365.95     30.35 o 
 -12   4  17      242.89      270.20     23.80 o 
 -10   4  17        7.53        8.43     16.38 o 
  -8   4  17       16.80      -23.43     23.43 o 
  -6   4  17       14.37       13.30     17.74 o 
  -4   4  17      364.48      363.73     26.84 o 
  -2   4  17       12.43       22.96     17.02 o 
 -27   5  17        2.36       -4.37     27.14 o 
 -25   5  17        5.22        4.53     27.89 o 
 -23   5  17        0.10      -36.31     36.31 o 
 -21   5  17       24.99       39.02     19.34 o 
 -19   5  17       28.19       28.81     19.87 o 
 -17   5  17       96.27      135.44     25.26 o 
 -15   5  17       52.38       70.83     18.19 o 
 -13   5  17      172.92      169.83     21.73 o 
 -11   5  17        0.29       -5.69     16.23 o 
  -9   5  17        1.20       21.42     17.07 o 
  -7   5  17        3.63        5.18     16.85 o 
  -5   5  17       11.39       17.98     17.41 o 
  -3   5  17       38.13       38.89     21.04 o 
 -26   6  17        0.77       14.56     31.56 o 
 -24   6  17        4.68       -9.34     29.03 o 
 -22   6  17       57.47       41.56     20.56 o 
 -20   6  17        6.30       15.02     20.14 o 
 -18   6  17       51.05       56.43     22.16 o 
 -16   6  17       33.41       54.11     18.60 o 
 -14   6  17        0.16      -11.24     16.68 o 
 -12   6  17       19.05       28.52     19.71 o 
 -10   6  17        0.00        3.95     18.02 o 
  -8   6  17        1.67       13.66     17.20 o 
  -6   6  17       59.20       39.04     22.06 o 
  -4   6  17       19.28       -1.12     31.92 o 
 -23   7  17        6.98       42.92     22.00 o 
 -21   7  17       46.38      101.61     29.16 o 
 -19   7  17       13.98        1.18     21.71 o 
 -17   7  17        3.17       -9.08     16.84 o 
 -15   7  17       34.43       43.96     19.36 o 
 -13   7  17        0.96       28.94     17.96 o 
 -11   7  17       41.15       47.69     19.80 o 
  -9   7  17        4.56       -0.56     21.51 o 
  -7   7  17        2.13        2.06     23.92 o 
 -18   8  17       24.79      -13.03     24.87 o 
 -16   8  17        0.82       -1.36     18.32 o 
 -14   8  17       34.70       32.97     19.39 o 
 -30   0  18       93.29      132.54     57.13 o 
 -28   0  18        4.54      -10.54     44.91 o 
 -26   0  18       45.34       67.86     49.41 o 
 -24   0  18      252.42      273.87     62.16 o 
 -22   0  18      341.93      270.11     61.81 o 
 -20   0  18        5.57       -9.91     43.05 o 
 -18   0  18       10.06      -22.90     37.36 o 
 -16   0  18      249.59      258.04     50.99 o 
 -14   0  18        2.06       23.82     39.61 o 
 -12   0  18      670.12      777.07     43.20 o 
 -10   0  18        2.68        0.49     47.50 o 
  -8   0  18      156.09      174.86     29.94 o 
  -6   0  18        2.38        9.54     30.67 o 
  -4   0  18      235.15      221.31     36.70 o 
 -29   1  18       22.38       43.19     76.12 o 
 -27   1  18      139.94      196.30     76.07 o 
 -25   1  18       40.65       40.84     33.00 o 
 -23   1  18        5.90       -2.99     32.22 o 
 -21   1  18       12.49       19.12     24.77 o 
 -19   1  18       16.23      -27.59     28.53 o 
 -17   1  18      156.74      198.15     29.67 o 
 -15   1  18       32.93       25.40     26.72 o 
 -13   1  18        2.86       19.17     18.52 o 
 -11   1  18       37.76       62.25     21.71 o 
  -9   1  18       26.69       24.05     15.79 o 
  -7   1  18        2.87       11.73     14.29 o 
  -5   1  18      199.12      266.30     26.15 o 
  -3   1  18        0.09        1.27     15.28 o 
 -28   2  18       22.28       -0.65     32.73 o 
 -26   2  18      189.01      223.36     42.22 o 
 -24   2  18        1.55        8.45     44.91 o 
 -22   2  18       30.27       12.79     31.09 o 
 -20   2  18       28.20       30.32     30.09 o 
 -18   2  18      117.78      160.81     53.60 o 
 -16   2  18       46.87       23.38     18.85 o 
 -14   2  18       30.38       18.66     19.40 o 
 -12   2  18      145.00      149.72     24.77 o 
 -10   2  18        8.58       -3.03     15.25 o 
  -8   2  18        1.17        5.35     16.66 o 
  -6   2  18       85.27       85.53     16.55 o 
  -4   2  18       16.71       38.30     17.74 o 
 -27   3  18       13.97      -40.50     40.50 o 
 -25   3  18        4.03      -27.99     27.99 o 
 -23   3  18        8.31        2.72     30.24 o 
 -21   3  18       48.61       31.45     56.27 o 
 -19   3  18       70.89      127.71     34.03 o 
 -17   3  18        0.93       23.51     19.15 o 
 -15   3  18       26.77       30.27     20.23 o 
 -13   3  18      167.12      197.84     26.37 o 
 -11   3  18       56.23       38.14     17.35 o 
  -9   3  18       47.82       44.21     18.09 o 
  -7   3  18        4.80      -16.75     16.75 o 
  -5   3  18       52.29       71.35     19.23 o 
 -26   4  18       10.30       59.51     32.70 o 
 -24   4  18        6.47       51.34     31.40 o 
 -22   4  18       43.59       55.36     36.63 o 
 -20   4  18        0.64       17.18     29.54 o 
 -18   4  18        1.99       16.97     20.25 o 
 -16   4  18       16.98       15.58     21.81 o 
 -14   4  18       83.22       73.65     24.13 o 
 -12   4  18        4.29       12.58     17.35 o 
 -10   4  18       56.30       50.72     18.30 o 
  -8   4  18       17.33       26.92     17.51 o 
  -6   4  18        0.61       -0.44     17.23 o 
 -25   5  18       17.05      -17.22     28.80 o 
 -23   5  18        3.68        2.35     29.11 o 
 -21   5  18       99.86      142.71     35.41 o 
 -19   5  18      106.65      153.71     25.90 o 
 -17   5  18        6.76       26.77     22.15 o 
 -15   5  18        9.47      -13.30     24.10 o 
 -13   5  18        7.86        7.11     17.58 o 
 -11   5  18       57.74       72.75     21.74 o 
  -9   5  18        0.00       -8.75     17.11 o 
 -22   6  18        0.50      -16.54     19.06 o 
 -20   6  18       26.52        1.79     22.30 o 
 -18   6  18        1.35       45.63     22.55 o 
 -16   6  18       32.97       25.21     18.43 o 
 -14   6  18       24.40       21.99     19.46 o 
 -12   6  18      117.50       96.91     21.14 o 
 -25   1  19        2.77        1.89     34.05 o 
 -23   1  19      228.37      217.67     65.31 o 
 -21   1  19        5.39       13.69     31.66 o 
 -19   1  19       24.98       14.96     43.07 o 
 -17   1  19       65.49      140.55     33.39 o 
 -15   1  19        7.52      -13.52     28.24 o 
 -13   1  19       36.50       45.77     21.01 o 
 -11   1  19        2.06       31.87     20.60 o 
  -9   1  19       40.87       30.92     21.49 o 
 -24   2  19       58.94       93.12     37.31 o 
 -22   2  19       41.44       49.24     44.39 o 
 -20   2  19        0.31      -30.62     30.62 o 
 -18   2  19        2.09       41.65     32.72 o 
 -16   2  19        3.01       12.12     27.93 o 
 -14   2  19       75.21       48.13     30.64 o 
 -12   2  19        0.08      -16.96     20.13 o 
 -10   2  19       15.87       12.46     20.90 o 
 -23   3  19       60.96      151.49     37.58 o 
 -21   3  19       26.43       51.02     33.78 o 
 -19   3  19        1.61        5.21     30.11 o 
 -17   3  19       18.63       -1.96     19.25 o 
 -15   3  19        1.52        2.98     33.93 o 
 -13   3  19       22.74      -19.94     19.94 o 
 -11   3  19        1.08      -15.00     23.10 o 
 -22   4  19       17.34       11.79     45.64 o 
 -20   4  19        3.42      -24.86     38.20 o 
 -18   4  19        5.32      -14.03     19.55 o 
 -16   4  19        2.24        5.76     20.77 o 
 -14   4  19      114.73       91.55     41.90 o 
                                                 
